# Supplementary material for: The Fecal Microbial Community of Breast-fed Infants from Armenia and Georgia
Source: Sci Rep. 2017 Feb 2;7:40932. doi: 10.1038/srep40932 (PMC5288704; doi:10.1038/srep40932)
Supplement: Supplementary Table 1 [file srep40932-s2.xls]

## Sheet: Table 1
Major Taxon	Class (Country)	Adjusted p value	Beta coefficient	Class (Birth Method)	Adjusted p value	Beta coefficient	Class (Day 7 vs. 30)	Adjusted p value	Beta coefficient	Class (Day 7 vs. 90)	Adjusted p value	Beta coefficient	Class (Day 30 vs. 90)	Adjusted p value	Beta coefficient
g__Bifidobacterium
s__breve							Day 7	0.0464541	-2.5997	Day 90	0.00409709	3.27219
s__longum subsp. longum	Georgia	0.0124123	-2.2736
s__pseudocatenulatum	Georgia	0.000439686	-3.33023	Vaginal	0.0308234	3.37835
s__bifidum
s__other							Day 7	0.0464541	2.12166
s__adolescentis
s__bifidum/pseudocatenulatum
s__longum subsp. infantis										Day 90	0.0390989	1.60334
s__animalis
f__Enterobacteriaceae;g__	Georgia	1.95385e-06	-2.43923	Vaginal	0.0119441	2.09656
g__Streptococcus	Georgia	0.000107336	-1.59333	Vaginal	0.00754178	1.72739
g__Enterococcus	Georgia	0.0220737	-1.37038				Day 7	0.0210522	2.02463
g__Lactobacillus							Day 7	5.31077e-05	-2.78297	Day 90	9.28555e-05	2.50109
g__Bacteroides	Georgia	0.0417718	-1.20592
f__Planococcaceae;g__	Georgia	7.03613e-11	-2.74076	Vaginal	0.000699323	2.29276				Day 90	4.86442e-05	-2.42537	Day 90	0.00201179	-1.78464
g__Staphylococcus	Georgia	2.85659e-08	-2.86283	Vaginal	0.00496331	2.39566				Day 90	3.17677e-08	-3.72431	Day 90	4.42723e-08	-2.78182
g__Rothia
g__Clostridium	Georgia	0.024598	-1.04186
g__Blautia
f__Enterobacteriaceae;Other	Georgia	8.64981e-05	-2.09956

## Sheet: TopSpecies
Taxa	Abundance (%)
k__Bacteria;p__Actinobacteria;c__Actinobacteria;o__Bifidobacteriales;f__Bifidobacteriaceae;g__Bifidobacterium;s__All	44.029
k__Bacteria;p__Actinobacteria;c__Actinobacteria;o__Bifidobacteriales;f__Bifidobacteriaceae;g__Bifidobacterium;s__Breve	16.3237
k__Bacteria;p__Actinobacteria;c__Actinobacteria;o__Bifidobacteriales;f__Bifidobacteriaceae;g__Bifidobacterium;s__Longum	8.31877
k__Bacteria;p__Actinobacteria;c__Actinobacteria;o__Bifidobacteriales;f__Bifidobacteriaceae;g__Bifidobacterium;s__Pseudocatenulatum	8.10563
k__Bacteria;p__Actinobacteria;c__Actinobacteria;o__Bifidobacteriales;f__Bifidobacteriaceae;g__Bifidobacterium;s__Bifidum	4.17889
k__Bacteria;p__Actinobacteria;c__Actinobacteria;o__Bifidobacteriales;f__Bifidobacteriaceae;g__Bifidobacterium;s__Unknown	3.4674
k__Bacteria;p__Actinobacteria;c__Actinobacteria;o__Bifidobacteriales;f__Bifidobacteriaceae;g__Bifidobacterium;s__Adolescentis	1.72193
k__Bacteria;p__Actinobacteria;c__Actinobacteria;o__Bifidobacteriales;f__Bifidobacteriaceae;g__Bifidobacterium;s__BifidumPseudocatenulatum	0.995914
k__Bacteria;p__Actinobacteria;c__Actinobacteria;o__Bifidobacteriales;f__Bifidobacteriaceae;g__Bifidobacterium;s__Infantis	0.807356
k__Bacteria;p__Actinobacteria;c__Actinobacteria;o__Bifidobacteriales;f__Bifidobacteriaceae;g__Bifidobacterium;s__Animalis	0.109525
k__Bacteria;p__Proteobacteria;c__Gammaproteobacteria;o__Enterobacteriales;f__Enterobacteriaceae;g__	13.5198
k__Bacteria;p__Firmicutes;c__Bacilli;o__Lactobacillales;f__Streptococcaceae;g__Streptococcus	11.5708
k__Bacteria;p__Firmicutes;c__Bacilli;o__Lactobacillales;f__Enterococcaceae;g__Enterococcus	7.63708
k__Bacteria;p__Firmicutes;c__Bacilli;o__Lactobacillales;f__Lactobacillaceae;g__Lactobacillus	5.62788
k__Bacteria;p__Bacteroidetes;c__Bacteroidia;o__Bacteroidales;f__Bacteroidaceae;g__Bacteroides	3.1446
k__Bacteria;p__Firmicutes;c__Bacilli;o__Bacillales;f__Planococcaceae;g__	1.83787
k__Bacteria;p__Firmicutes;c__Bacilli;o__Bacillales;f__Staphylococcaceae;g__Staphylococcus	1.80313
k__Bacteria;p__Actinobacteria;c__Actinobacteria;o__Actinomycetales;f__Micrococcaceae;g__Rothia	0.843304
k__Bacteria;p__Firmicutes;c__Clostridia;o__Clostridiales;f__Clostridiaceae;g__Clostridium	0.723442
k__Bacteria;p__Firmicutes;c__Clostridia;o__Clostridiales;f__Lachnospiraceae;g__Blautia	0.676866
k__Bacteria;p__Proteobacteria;c__Gammaproteobacteria;o__Enterobacteriales;f__Enterobacteriaceae;Other	0.506833
Total	91.9205

## Sheet: Georgia vs. Armenia
Taxa	pvalues	adjPvalues	counts in group 0	counts in group 1	+samples in group 0	+samples in group 1	oddsRatio	lower	upper	fisherP	fisherAdjP	(Intercept)	MGS_categoryS	scalingFactor
k__Bacteria;p__Actinobacteria;c__Actinobacteria;o__Bifidobacteriales;f__Bifidobacteriaceae;g__Bifidobacterium;s__Breve	0.140159	0.201036	1.10877	380848	330592	81	51	0.520877	0.253593	1.03482	0.05931	0.135839	6.99252	11.4336
k__Bacteria;p__Proteobacteria;c__Gammaproteobacteria;o__Enterobacteriales;f__Enterobacteriaceae;g__	2.29325e-07	1.95385e-06	-2.43923	467386	117578	133	66	Inf	0.369302	Inf	0.113333	0.216502	9.19868	12.1257
k__Bacteria;p__Actinobacteria;c__Actinobacteria;o__Bifidobacteriales;f__Bifidobacteriaceae;g__Bifidobacterium;s__Pseudocatenulatum	0.000102181	0.000439686	-3.33023	413267	41672.9	74	29	1.68226	0.897511	3.18094	0.100939	0.216502	7.76825	5.62858
k__Bacteria;p__Firmicutes;c__Bacilli;o__Lactobacillales;f__Streptococcaceae;g__Streptococcus	2.16688e-05	0.000107336	-1.59333	325671	108869	133	66	Inf	0.369302	Inf	0.113333	0.216502	9.26827	9.57762
k__Bacteria;p__Firmicutes;c__Bacilli;o__Lactobacillales;f__Enterococcaceae;g__Enterococcus	0.00849787	0.0220737	-1.37038	278017	67256	133	64	Inf	1.32342	Inf	0.0123395	0.0375473	6.64901	10.4849
k__Bacteria;p__Actinobacteria;c__Actinobacteria;o__Bifidobacteriales;f__Bifidobacteriaceae;g__Bifidobacterium;s__Longum	0.00428311	0.0124123	-2.2736	337848	27524.6	76	37	1.1165	0.59366	2.09466	0.764587	0.923597	7.18439	2.81559
k__Bacteria;p__Firmicutes;c__Bacilli;o__Lactobacillales;f__Lactobacillaceae;g__Lactobacillus	0.634875	0.7193	-0.246749	97227	247053	133	65	Inf	0.819585	Inf	0.0375879	0.0914998	5.01334	19.6083
k__Bacteria;p__Actinobacteria;c__Actinobacteria;o__Bifidobacteriales;f__Bifidobacteriaceae;g__Bifidobacterium;s__Bifidum	0.079912	0.131948	1.33541	106280	41321.1	38	32	0.451891	0.234931	0.865242	0.0121675	0.0375473	4.53281	-4.07312
k__Bacteria;p__Bacteroidetes;c__Bacteroidia;o__Bacteroidales;f__Bacteroidaceae;g__Bacteroides	0.0185326	0.0417718	-1.20592	138344	3016	132	63	10.3523	1.12529	497.808	0.0176099	0.051957	4.06921	13.0404
k__Bacteria;p__Firmicutes;c__Bacilli;o__Bacillales;f__Staphylococcaceae;g__Staphylococcus	2.48107e-09	2.85659e-08	-2.86283	107478	1736	129	56	6.83719	1.96374	30.3701	0.000565243	0.00270554	5.80277	3.46264
k__Bacteria;p__Firmicutes;c__Bacilli;o__Bacillales;f__Planococcaceae;g__	4.29435e-12	7.03613e-11	-2.74076	75027	2272	132	66	3.97015	0.203269	237.374	0.264824	0.45126	5.65383	11.295
k__Bacteria;p__Actinobacteria;c__Actinobacteria;o__Bifidobacteriales;f__Bifidobacteriaceae;g__Bifidobacterium;s__Adolescentis	0.083889	0.13798	-1.0918	53382.7	4424.79	19	9	1.09213	0.437841	2.91926	1	1	2.35597	1.42937
k__Bacteria;p__Actinobacteria;c__Actinobacteria;o__Bifidobacteriales;f__Bifidobacteriaceae;g__Bifidobacterium;s__BifidumPseudocatenulatum	0.030881	0.0623474	-1.483	34965.7	7235.12	28	8	1.99362	0.818851	5.39346	0.12202	0.23165	3.30541	-0.0356238
k__Bacteria;p__Actinobacteria;c__Actinobacteria;o__Bifidobacteriales;f__Bifidobacteriaceae;g__Bifidobacterium;s__Unknown	0.723914	0.801006	-0.219422	18809.4	17177.8	39	20	0.995765	0.502676	2.00924	1	1	2.94001	6.1291
k__Bacteria;p__Firmicutes;c__Clostridia;o__Clostridiales;f__Clostridiaceae;g__Clostridium	0.00975835	0.024598	-1.04186	32721	2331	113	53	1.5952	0.700462	3.57576	0.240516	0.419917	1.98641	15.2349
k__Bacteria;p__Proteobacteria;c__Gammaproteobacteria;o__Enterobacteriales;f__Enterobacteriaceae;Other	1.52285e-05	8.64981e-05	-2.09956	25799	225	77	20	3.27991	1.69605	6.51892	0.000173059	0.000899065	2.79198	2.90586
k__Bacteria;p__Actinobacteria;c__Actinobacteria;o__Actinomycetales;f__Micrococcaceae;g__Rothia	0.650808	0.735396	-0.176715	16378	8337	123	65	0.56915	0.0972773	2.31409	0.549055	0.708759	4.81626	5.92209
k__Bacteria;p__Firmicutes;c__Bacilli;o__Lactobacillales;Other;Other	3.98404e-07	3.26384e-06	-1.79754	20868	430	104	24	6.5013	3.28633	13.2068	4.10323e-09	5.1411e-08	1.98839	8.17043
k__Bacteria;p__Firmicutes;c__Bacilli;o__Lactobacillales;f__Carnobacteriaceae;g__Granulicatella	0.00224551	0.00703372	-0.807702	20842	30	36	3	7.97898	2.36622	42.1814	5.29635e-05	0.000300833	0.846924	1.47988
k__Bacteria;p__Actinobacteria;c__Actinobacteria;o__Bifidobacteriales;f__Bifidobacteriaceae;g__Bifidobacterium;s__Infantis	0.694024	0.774075	0.157533	17850.4	686.643	17	13	0.62156	0.262807	1.49798	0.29537	0.493441	0.829287	2.31316
k__Bacteria;p__Firmicutes;c__Clostridia;o__Clostridiales;f__Lachnospiraceae;g__	0.00188762	0.00600095	0.87912	15399	2790	125	63	1.23869	0.305742	4.50224	0.765328	0.923597	1.946	13.8846
k__Bacteria;p__Firmicutes;c__Clostridia;o__Clostridiales;f__Lachnospiraceae;g__Blautia	0.0966397	0.151913	0.517328	16570	944	122	62	1.07293	0.310588	3.34424	1	1	1.79308	7.67098
k__Bacteria;p__Firmicutes;c__Bacilli;o__Lactobacillales;f__;g__	0.00284503	0.00871931	-1.00829	3018	11842	119	38	6.6329	3.05148	15.058	1.47963e-07	1.34111e-06	2.38061	9.35447
k__Bacteria;p__Firmicutes;c__Clostridia;o__Clostridiales;f__Veillonellaceae;g__Veillonella	0.000640413	0.00225468	-1.38546	11288	564	95	43	1.45066	0.741833	2.81927	0.262409	0.45126	2.72147	7.11868
k__Bacteria;p__Firmicutes;c__Clostridia;o__Clostridiales;f__Lachnospiraceae;g__[Ruminococcus]	0.000109169	0.000465058	1.23082	9536	1333	67	60	0.136629	0.052301	0.315997	7.75313e-08	7.33963e-07	0.652071	13.351
k__Bacteria;p__Actinobacteria;c__Actinobacteria;o__Actinomycetales;f__Actinomycetaceae;g__Actinomyces	0.233296	0.30486	-0.466443	9653	1123	79	24	2.66855	1.40447	5.16324	0.00166036	0.00680109	1.78983	4.13444
k__Bacteria;p__Bacteroidetes;c__Bacteroidia;o__Bacteroidales;f__Porphyromonadaceae;g__Parabacteroides	0.625439	0.713791	0.167616	10048	565	82	55	0.381779	0.173593	0.794508	0.00639751	0.0219786	1.3132	7.60737
k__Bacteria;p__Firmicutes;c__Bacilli;o__Lactobacillales;f__Enterococcaceae;Other	0.945998	1	0.0245173	6620	3966	93	41	1.52784	0.790594	2.94148	0.206064	0.368837	1.55619	9.53963
k__Bacteria;p__Firmicutes;c__Clostridia;o__Clostridiales;f__Clostridiaceae;g__	3.57224e-09	4.00467e-08	-1.56137	9014	1026	133	57	Inf	5.56181	Inf	3.73697e-06	2.79289e-05	3.27542	10.4725
Unassigned;Other;Other;Other;Other;Other	0.0283309	0.0600446	-0.414345	4092	5264	133	63	Inf	1.8596	Inf	0.00400876	0.0143507	3.1527	16.2079
k__Bacteria;p__Firmicutes;c__Clostridia;o__Clostridiales;f__Veillonellaceae;g__Megamonas	0.0146648	0.0347067	-0.693032	9167	2	32	2	10.3697	2.50128	92.2923	5.20215e-05	0.000299475	0.833384	-0.824802
k__Bacteria;p__Actinobacteria;c__Actinobacteria;o__Bifidobacteriales;f__Bifidobacteriaceae;g__Bifidobacterium;s__Animalis	0.327632	0.405731	-0.190074	7084	0	1	0	Inf	0.0131251	Inf	1	1	0.193258	-0.0317827
k__Bacteria;p__Firmicutes;c__Clostridia;o__Clostridiales;Other;Other	0.000715757	0.00245897	-0.822444	6912	168	103	34	3.41022	1.75025	6.72595	0.000114266	0.000624066	1.60982	5.74215
k__Bacteria;p__Firmicutes;c__Clostridia;o__Clostridiales;f__Veillonellaceae;g__Megasphaera	0.5854	0.674002	0.166415	6570	272	45	30	0.649187	0.341616	1.23469	0.167683	0.308145	0.523852	8.45142
k__Bacteria;p__Proteobacteria;c__Gammaproteobacteria;o__Enterobacteriales;f__Enterobacteriaceae;g__Klebsiella	0.0164393	0.0376512	-0.84182	3164	3426	35	2	11.6837	2.83505	103.707	1.42079e-05	9.17054e-05	1.26948	-0.256711
k__Bacteria;p__Proteobacteria;c__Gammaproteobacteria;o__Enterobacteriales;f__Enterobacteriaceae;g__Erwinia	0.0321814	0.0646664	-0.76451	6092	461	52	11	3.30802	1.53734	7.66095	0.00118503	0.00537048	1.17741	5.31167
k__Bacteria;p__Verrucomicrobia;c__Verrucomicrobiae;o__Verrucomicrobiales;f__Verrucomicrobiaceae;g__Akkermansia	2.82069e-07	2.3561e-06	1.02869	5180	279	22	48	0.0839575	0.0388443	0.174286	4.58771e-14	1.22148e-12	-0.257148	9.8037
k__Bacteria;p__Firmicutes;c__Clostridia;o__Clostridiales;f__Peptostreptococcaceae;g__	0.000154463	0.000638848	1.0491	987	4279	86	47	0.818377	0.413194	1.59076	0.636697	0.802464	0.658175	8.70045
k__Bacteria;p__Proteobacteria;c__Gammaproteobacteria;o__Enterobacteriales;f__Enterobacteriaceae;g__Citrobacter	0.926131	1	-0.024897	3583	270	26	19	0.628159	0.301524	1.32282	0.211092	0.376256	0.520955	5.02386
k__Bacteria;p__Firmicutes;c__Clostridia;o__Clostridiales;f__Clostridiaceae;Other	0.00502793	0.0141847	-0.878016	3689	148	66	23	1.92107	1.00996	3.72116	0.0364677	0.0914998	1.06268	8.04863
k__Bacteria;p__Firmicutes;c__Clostridia;o__Clostridiales;f__[Tissierellaceae];g__Anaerococcus	0.35569	0.432925	-0.200234	3701	70	44	24	0.906815	0.470539	1.7665	0.755277	0.916661	0.464793	5.81879
k__Bacteria;p__Firmicutes;c__Bacilli;o__Lactobacillales;f__Leuconostocaceae;g__	1.89011e-57	2.68396e-55	3.88823	304	2818	8	65	0.00321297	0.000519266	0.0126919	1.07082e-39	1.52057e-37	-0.826685	13.6748
k__Bacteria;p__Firmicutes;c__Bacilli;o__Lactobacillales;f__Lactobacillaceae;g__	0.00144213	0.00465414	-0.782987	338	2692	81	11	7.98308	3.7214	18.5136	9.26807e-10	1.23381e-08	1.11496	6.3814
k__Bacteria;p__Actinobacteria;c__Coriobacteriia;o__Coriobacteriales;f__Coriobacteriaceae;g__Collinsella	0.0411787	0.0786643	-0.644354	2620	337	59	21	1.77933	0.924874	3.49872	0.0695834	0.157673	1.32414	2.79001
k__Bacteria;p__Proteobacteria;c__Gammaproteobacteria;o__Oceanospirillales;f__Halomonadaceae;g__Halomonas	0.0279213	0.0594724	0.278044	2648	254	81	49	0.605496	0.301486	1.18461	0.12276	0.23165	0.0604939	13.8945
k__Bacteria;p__Firmicutes;c__Clostridia;o__Clostridiales;f__Lachnospiraceae;Other	0.022347	0.0485706	0.570925	2518	335	64	48	0.388312	0.195952	0.749612	0.00270055	0.0109565	0.698907	7.94861
k__Bacteria;p__Firmicutes;c__Erysipelotrichi;o__Erysipelotrichales;f__Erysipelotrichaceae;g__	0.00361339	0.0106159	0.678642	2478	302	57	48	0.314379	0.158234	0.607652	0.000198516	0.00101889	0.616498	5.93868
k__Bacteria;p__Bacteroidetes;c__Bacteroidia;o__Bacteroidales;f__Prevotellaceae;g__Prevotella	4.16234e-05	0.000192734	0.934397	1413	1184	96	49	1.00604	0.492298	2.01454	1	1	0.428348	13.7872
k__Bacteria;p__Firmicutes;c__Clostridia;o__Clostridiales;f__Ruminococcaceae;g__	0.769885	0.849665	0.0440034	1110	1461	133	61	Inf	3.00519	Inf	0.000409687	0.00198326	2.2312	10.9085
k__Bacteria;p__Firmicutes;c__Bacilli;o__Lactobacillales;f__Leuconostocaceae;g__Leuconostoc	7.37824e-60	1.57157e-57	4.10973	5	2494	2	65	0.000850359	6.10352e-05	0.00506117	2.01851e-46	4.29942e-44	-0.596957	8.75147
k__Bacteria;p__Firmicutes;c__Bacilli;o__Gemellales;f__Gemellaceae;g__	2.22572e-14	6.32105e-13	-2.32256	2310	19	118	5	94.5846	32.0619	351.959	2.21779e-31	1.88956e-29	2.68326	-0.914839
k__Bacteria;p__Proteobacteria;c__Gammaproteobacteria;o__Pseudomonadales;f__Moraxellaceae;g__Acinetobacter	9.22079e-22	5.61151e-20	1.78895	914	1225	64	59	0.142827	0.0574822	0.320211	4.9032e-08	4.85759e-07	-0.163297	16.2506
k__Bacteria;p__Firmicutes;c__Bacilli;o__Bacillales;Other;Other	3.96119e-11	5.62489e-10	-2.0538	2109	27	96	12	11.9317	5.5703	27.3692	1.06986e-13	2.68095e-12	2.26546	2.15915
k__Bacteria;p__Firmicutes;c__Clostridia;o__Clostridiales;f__;g__	0.0167548	0.0381687	0.427283	912	986	126	57	3.44982	1.15251	11.0766	0.016835	0.050505	1.63505	9.65346
k__Bacteria;p__Proteobacteria;c__Gammaproteobacteria;o__Aeromonadales;f__Aeromonadaceae;g__	0.000699484	0.0024226	0.593324	1305	391	14	31	0.142107	0.062665	0.308397	5.69426e-08	5.51308e-07	-0.683929	14.0578
k__Bacteria;p__Firmicutes;c__Bacilli;o__Lactobacillales;f__Streptococcaceae;g__Lactococcus	3.08972e-16	1.01342e-14	1.95285	955	733	13	60	0.0150613	0.00505428	0.0396636	2.91083e-29	2.06669e-27	-0.275498	9.76116
k__Bacteria;p__Proteobacteria;c__Gammaproteobacteria;o__Enterobacteriales;f__Enterobacteriaceae;g__Proteus	0.0151144	0.0353777	-0.479611	1296	12	30	7	2.52755	1.008	7.24007	0.0356533	0.0914998	0.644536	0.886016
k__Bacteria;p__Proteobacteria;c__Gammaproteobacteria;o__Pasteurellales;f__Pasteurellaceae;g__Haemophilus	4.89711e-08	4.63593e-07	-1.30595	1219	54	111	21	11.1131	5.38203	23.8496	1.91908e-13	4.54181e-12	1.63296	4.14669
k__Bacteria;p__Proteobacteria;c__Gammaproteobacteria;o__Pseudomonadales;f__Pseudomonadaceae;g__Pseudomonas	0.000664593	0.00232063	0.378058	1003	260	56	40	0.510829	0.268927	0.959923	0.0263562	0.0758631	-0.349607	15.4888
k__Bacteria;p__Firmicutes;c__Erysipelotrichi;o__Erysipelotrichales;f__Erysipelotrichaceae;g__[Eubacterium]	3.98543e-13	8.08472e-12	1.55224	213	1043	39	48	0.174592	0.086103	0.343297	3.39841e-08	3.6193e-07	-0.398986	14.2563
k__Bacteria;p__Actinobacteria;c__Actinobacteria;o__Actinomycetales;f__Corynebacteriaceae;g__Corynebacterium	0.00256776	0.00792658	-0.64275	992	236	93	49	0.902014	0.44359	1.79432	0.87016	1	1.28853	10.6182
k__Bacteria;p__Proteobacteria;c__Epsilonproteobacteria;o__Campylobacterales;f__Helicobacteraceae;g__Flexispira	1.48183e-74	6.31261e-72	-3.21226	1194	0	133	0	Inf	1208.29	Inf	2.32682e-55	9.91226e-53	3.17414	0.380507
k__Bacteria;p__Firmicutes;c__Clostridia;o__Clostridiales;f__Lachnospiraceae;g__Coprococcus	0.00864792	0.0223274	0.530362	806	330	95	49	0.969533	0.475285	1.93686	1	1	1.03267	4.52555
k__Bacteria;p__Actinobacteria;c__Coriobacteriia;o__Coriobacteriales;f__Coriobacteriaceae;g__	0.000245735	0.00100657	-0.901746	1069	57	71	16	3.69736	1.85629	7.67468	4.80399e-05	0.000280342	1.05201	4.59863
k__Bacteria;p__Firmicutes;c__Bacilli;o__Lactobacillales;f__Lactobacillaceae;Other	0.475186	0.556124	0.131531	32	1068	23	9	1.36863	0.565035	3.58649	0.54381	0.708759	-0.279444	8.49259
k__Bacteria;p__Cyanobacteria;c__Chloroplast;o__Streptophyta;f__;g__	0.0918707	0.14549	-0.261589	678	368	88	34	1.94883	1.03081	3.70177	0.0326799	0.0909911	0.449069	9.39971
k__Bacteria;p__Firmicutes;c__Clostridia;o__Clostridiales;f__Ruminococcaceae;g__Ruminococcus	6.07117e-11	8.08225e-10	1.11377	250	761	102	56	0.706257	0.305155	1.54993	0.467355	0.677187	0.722442	8.82084
k__Bacteria;p__Firmicutes;c__Bacilli;o__Bacillales;f__Bacillaceae;g__Bacillus	0.0993483	0.154461	-0.187742	846	71	50	29	0.811002	0.429065	1.5389	0.542452	0.708759	-0.104634	11.3492
k__Bacteria;p__Proteobacteria;c__Betaproteobacteria;o__Burkholderiales;f__Alcaligenaceae;g__Sutterella	0.0675574	0.11558	-0.438746	876	40	35	20	0.857815	0.428833	1.74376	0.738295	0.898611	0.788404	2.90735
k__Bacteria;p__Firmicutes;c__Clostridia;o__Clostridiales;f__Veillonellaceae;Other	0.943235	1	-0.0128359	79	831	8	4	1.02388	0.262227	4.82488	1	1	-0.0232277	3.70273
k__Bacteria;p__Firmicutes;c__Clostridia;o__Clostridiales;f__[Tissierellaceae];g__Peptoniphilus	0.89052	0.975223	-0.0266427	806	71	27	23	0.500191	0.246178	1.01798	0.0400483	0.096935	0.254524	5.75093
k__Bacteria;p__Firmicutes;c__Clostridia;o__Clostridiales;f__Veillonellaceae;g__Dialister	0.113553	0.172148	0.300705	522	307	70	39	0.826997	0.438286	1.55009	0.552366	0.708759	0.61205	6.0487
k__Bacteria;p__Firmicutes;c__Bacilli;o__Bacillales;f__Bacillaceae;g__Anoxybacillus	0.0643448	0.110975	-0.192506	761	58	52	29	0.863984	0.458003	1.6369	0.650732	0.817733	-0.102423	10.6944
k__Bacteria;p__Firmicutes;c__Bacilli;o__Bacillales;f__Bacillaceae;g__	0.104044	0.16001	0.251022	337	475	23	21	0.469862	0.223976	0.986142	0.0316482	0.0892855	-0.471847	11.4638
k__Bacteria;p__Firmicutes;c__Bacilli;o__Turicibacterales;f__Turicibacteraceae;g__Turicibacter	2.74223e-06	1.91506e-05	-0.661168	529	269	128	48	10.5218	3.57358	37.926	5.59472e-07	4.86398e-06	1.53782	8.70354
k__Bacteria;p__Proteobacteria;c__Gammaproteobacteria;o__Pasteurellales;f__Pasteurellaceae;g__Aggregatibacter	1.89069e-35	2.01359e-33	-2.23576	746	11	130	9	263.045	67.8699	1599.75	3.61828e-37	3.85347e-35	2.29953	1.75628
k__Bacteria;p__Proteobacteria;c__Alphaproteobacteria;o__Caulobacterales;f__Caulobacteraceae;g__	1.05084e-24	8.95312e-23	1.88492	17	722	11	47	0.0412933	0.0164573	0.0956767	4.21117e-19	1.63087e-17	-0.797411	13.1677
k__Bacteria;p__Firmicutes;c__Bacilli;o__Lactobacillales;f__Enterococcaceae;g__	0.227005	0.297551	-0.311234	541	198	53	21	1.47986	0.766164	2.91752	0.221298	0.392804	1.1395	2.68095
k__Bacteria;p__Firmicutes;c__Clostridia;o__Clostridiales;f__Lachnospiraceae;g__Dorea	5.08929e-09	5.55907e-08	1.08111	314	390	37	50	0.140347	0.0676401	0.280668	7.33153e-10	1.00749e-08	-0.144878	10.9209
k__Bacteria;p__Firmicutes;c__Clostridia;o__Clostridiales;f__[Tissierellaceae];g__Finegoldia	0.00452345	0.0129328	-0.646268	638	31	48	16	1.82992	0.908884	3.8219	0.0796596	0.17955	1.02628	1.50926
k__Bacteria;p__Fusobacteria;c__Fusobacteriia;o__Fusobacteriales;f__Fusobacteriaceae;g__Fusobacterium	0.202235	0.268386	-0.218641	367	289	111	34	4.99794	2.4782	10.3022	1.80929e-06	1.48223e-05	1.01131	7.94368
k__Bacteria;p__Firmicutes;c__Clostridia;o__Clostridiales;f__Lachnospiraceae;g__Epulopiscium	0.0116772	0.0286084	-0.428386	653	2	18	1	10.4122	1.57288	442.482	0.00431119	0.0153047	0.336256	1.35166
k__Bacteria;p__Bacteroidetes;c__Bacteroidia;o__Bacteroidales;f__S24-7;g__	6.7695e-08	6.13576e-07	0.813954	187	444	92	52	0.691676	0.328655	1.40699	0.322851	0.500609	0.508382	9.41537
k__Bacteria;p__Proteobacteria;c__Alphaproteobacteria;o__Rickettsiales;f__mitochondria;g__	0.368012	0.444116	-0.125009	515	114	28	15	0.942503	0.441805	2.07076	0.857837	1	-0.207085	8.85616
k__Bacteria;p__Firmicutes;c__Clostridia;o__Clostridiales;f__Ruminococcaceae;g__Faecalibacterium	3.32199e-05	0.000155513	0.635656	239	369	105	49	1.45134	0.694243	2.99439	0.294015	0.493111	0.92761	6.04486
k__Bacteria;p__Proteobacteria;c__Gammaproteobacteria;o__Pasteurellales;f__Pasteurellaceae;g__Actinobacillus	8.68896e-12	1.32196e-10	-1.12942	485	70	125	22	31.7845	12.7721	88.961	2.03624e-20	9.63822e-19	1.57259	3.75411
k__Bacteria;p__Bacteroidetes;c__Bacteroidia;o__Bacteroidales;f__;g__	1.00786e-13	2.38528e-12	-1.12589	467	87	125	27	23.1927	9.43773	64.0115	6.99569e-17	2.29243e-15	1.65624	4.31928
k__Bacteria;p__Actinobacteria;c__Actinobacteria;o__Bifidobacteriales;f__Bifidobacteriaceae;g__Scardovia	0.605019	0.692844	-0.126622	220	328	17	6	1.51142	0.533927	4.92685	0.487646	0.704194	0.637047	1.04436
k__Bacteria;p__Proteobacteria;c__Alphaproteobacteria;o__Rhodobacterales;f__Rhodobacteraceae;g__Rubellimicrobium	1.22717e-06	9.86365e-06	-0.395517	454	4	7	2	1.82838	0.335357	18.5237	0.720754	0.879775	-0.565342	9.9678
k__Bacteria;p__Proteobacteria;c__Betaproteobacteria;o__Burkholderiales;f__Comamonadaceae;g__Delftia	0.018993	0.0423614	-0.215368	406	21	14	14	0.455713	0.186768	1.11002	0.0563545	0.129768	-0.442413	9.85998
k__Bacteria;p__Firmicutes;c__Clostridia;o__Clostridiales;f__Ruminococcaceae;g__Oscillospira	2.52139e-05	0.000120687	0.596016	121	298	66	45	0.5052	0.26078	0.960848	0.035471	0.0914998	0.109981	10.258
k__Bacteria;p__Firmicutes;c__Bacilli;o__Bacillales;f__Staphylococcaceae;g__Salinicoccus	0.00229619	0.00713998	-0.544026	403	5	21	4	2.98612	0.948916	12.4886	0.0452486	0.108292	0.553158	1.13043
k__Bacteria;p__Spirochaetes;c__Spirochaetes;o__Spirochaetales;f__Spirochaetaceae;g__Treponema	4.02063e-10	5.03761e-09	-0.867205	295	73	113	23	10.8828	5.24833	23.4469	5.48097e-13	1.22889e-11	1.13653	5.55821
k__Bacteria;p__Proteobacteria;c__Gammaproteobacteria;o__Pseudomonadales;f__Pseudomonadaceae;g__	2.66213e-14	7.08792e-13	0.893294	67	265	27	41	0.169525	0.0837217	0.335204	3.826e-08	3.9753e-07	-0.498687	11.7633
k__Bacteria;p__Firmicutes;c__Erysipelotrichi;o__Erysipelotrichales;f__Erysipelotrichaceae;g__Catenibacterium	0.00130793	0.00425327	0.469224	88	243	49	33	0.62022	0.328359	1.16876	0.129967	0.243903	-0.110389	10.771
k__Bacteria;p__Actinobacteria;c__Coriobacteriia;o__Coriobacteriales;f__Coriobacteriaceae;g__Atopobium	0.57077	0.658938	-0.117109	179	133	44	11	2.55063	1.17506	5.94298	0.012096	0.0375473	0.726255	2.60236
k__Bacteria;p__Proteobacteria;c__Gammaproteobacteria;o__Aeromonadales;f__Succinivibrionaceae;g__Succinivibrio	0.308317	0.386303	0.147385	127	180	61	30	1.07275	0.572586	2.01961	0.881312	1	0.164718	9.29736
k__Bacteria;p__Proteobacteria;c__Betaproteobacteria;o__Burkholderiales;f__Oxalobacteraceae;g__	8.98329e-23	6.37814e-21	1.3999	3	299	2	44	0.00862779	0.000967703	0.03666	2.21207e-24	1.34621e-22	-0.72035	10.2314
k__Bacteria;p__Proteobacteria;c__Alphaproteobacteria;o__Rhizobiales;f__Rhizobiaceae;g__Agrobacterium	0.694123	0.774075	0.0250886	248	50	5	14	0.15229	0.0408471	0.475001	0.000232283	0.00117801	-0.73249	11.7341
k__Bacteria;p__Bacteroidetes;c__Bacteroidia;o__Bacteroidales;f__Rikenellaceae;g__	3.4895e-19	1.85816e-17	1.2597	30	264	27	48	0.107648	0.0512013	0.218298	5.8165e-12	9.91132e-11	-0.214598	7.79352
k__Bacteria;p__Proteobacteria;c__Deltaproteobacteria;o__Desulfovibrionales;f__Desulfovibrionaceae;g__Desulfovibrio	4.29315e-11	5.89961e-10	0.951441	42	242	24	39	0.165509	0.08085	0.330606	2.58489e-08	2.97612e-07	-0.301654	9.35412
k__Bacteria;p__Firmicutes;c__Erysipelotrichi;o__Erysipelotrichales;f__Erysipelotrichaceae;g__p-75-a5	8.17345e-12	1.28959e-10	0.971533	16	265	15	33	0.136494	0.0612292	0.291819	1.46865e-08	1.78755e-07	-0.575545	10.6932
k__Bacteria;p__Bacteroidetes;c__Flavobacteriia;o__Flavobacteriales;f__Flavobacteriaceae;g__Flavobacterium	0.00975626	0.024598	-0.156415	258	15	1	8	0.057591	0.00127633	0.445488	0.000838992	0.00392759	-0.646972	9.73489
k__Archaea;p__Euryarchaeota;c__Halobacteria;o__Halobacteriales;f__Halobacteriaceae;g__	0.032806	0.0653053	-0.154735	255	8	2	8	0.11581	0.0116253	0.604195	0.00303609	0.0122017	-0.542584	8.57331
k__Bacteria;p__Actinobacteria;c__Coriobacteriia;o__Coriobacteriales;f__Coriobacteriaceae;g__Eggerthella	0.181099	0.250205	0.256596	142	119	13	20	0.261987	0.110141	0.603229	0.000988466	0.00457703	0.131952	4.87314
k__Bacteria;p__Firmicutes;c__Bacilli;o__Lactobacillales;f__Aerococcaceae;g__Alloiococcus	0.0696213	0.118162	-0.349315	208	26	25	9	1.51449	0.632205	3.93891	0.42675	0.622587	0.745056	0.257993
k__Bacteria;p__Tenericutes;c__Mollicutes;o__RF39;f__;g__	0.000304405	0.00118969	-0.464394	148	77	86	21	4.06445	2.10061	8.07531	6.47489e-06	4.59717e-05	0.603615	6.42757
k__Bacteria;p__Proteobacteria;c__Betaproteobacteria;o__Burkholderiales;f__Comamonadaceae;g__Comamonas	0.00219564	0.00692846	-0.252793	182	42	26	14	0.937555	0.430472	2.10993	0.853965	1	-0.381894	10.6075
k__Bacteria;p__Bacteroidetes;c__Bacteroidia;o__Bacteroidales;f__[Paraprevotellaceae];g__[Prevotella]	5.51221e-06	3.61262e-05	0.612843	34	183	26	25	0.419908	0.206958	0.849012	0.0102053	0.0337011	-0.345287	9.79339
k__Bacteria;p__Proteobacteria;c__Betaproteobacteria;o__Burkholderiales;f__Comamonadaceae;g__	1.31127e-14	3.99e-13	0.96003	13	197	12	37	0.0844302	0.035597	0.188124	4.59386e-12	8.50862e-11	-0.523356	9.39623
k__Bacteria;p__Firmicutes;c__Bacilli;o__Bacillales;f__Bacillaceae;g__Virgibacillus	0.0862107	0.140306	0.134291	166	38	9	21	0.16416	0.0615103	0.405667	1.36439e-05	8.94199e-05	-0.476769	8.88845
k__Bacteria;p__Proteobacteria;c__Gammaproteobacteria;o__Enterobacteriales;f__Enterobacteriaceae;g__Morganella	0.112702	0.171468	-0.218842	202	2	6	2	1.55587	0.268592	16.1812	0.7193	0.879775	0.233491	0.41744
k__Bacteria;p__Firmicutes;c__Bacilli;o__Bacillales;f__Alicyclobacillaceae;g__Alicyclobacillus	0.00845735	0.0220737	-0.248223	173	26	26	18	0.676319	0.322434	1.43869	0.28252	0.475706	-0.207855	8.6902
k__Bacteria;p__Proteobacteria;c__Alphaproteobacteria;o__Rhizobiales;f__Brucellaceae;g__Ochrobactrum	1.3849e-05	7.97254e-05	-0.298917	195	2	3	2	0.762636	0.085199	9.3363	1	1	-0.509942	8.30574
k__Bacteria;p__Actinobacteria;c__Actinobacteria;o__Bifidobacteriales;f__Bifidobacteriaceae;g__	0.0758526	0.126718	-0.227466	192	0	3	0	Inf	0.211119	Inf	0.552311	0.708759	0.103501	1.23726
k__Bacteria;p__Proteobacteria;c__Gammaproteobacteria;o__Oceanospirillales;f__Halomonadaceae;g__	0.000434782	0.00162471	-0.303761	180	8	12	4	1.58339	0.455786	7.01121	0.585031	0.746178	-0.37786	8.14721
k__Bacteria;p__Proteobacteria;c__Alphaproteobacteria;o__Rhizobiales;Other;Other	0.193419	0.259827	-0.0891517	173	15	4	11	0.162312	0.0361362	0.57695	0.00140307	0.0059179	-0.517697	8.50553
k__Bacteria;p__Firmicutes;c__Clostridia;o__Clostridiales;f__[Mogibacteriaceae];g__	2.14343e-05	0.000107336	0.53246	31	154	27	26	0.413435	0.205363	0.828987	0.0106418	0.0346061	-0.313977	9.21043
k__Bacteria;p__Firmicutes;c__Clostridia;o__Clostridiales;f__Lachnospiraceae;g__Roseburia	1.69548e-06	1.28978e-05	0.67536	51	129	37	31	0.461893	0.239462	0.88758	0.0176849	0.051957	0.431694	1.28839
k__Bacteria;p__Actinobacteria;c__Actinobacteria;o__Actinomycetales;f__Micrococcaceae;g__Micrococcus	5.29691e-06	3.52575e-05	-0.445788	172	5	15	4	2.02748	0.611326	8.74595	0.309033	0.500609	-0.252082	7.94547
k__Bacteria;p__Firmicutes;c__Clostridia;o__Clostridiales;f__Peptostreptococcaceae;g__Peptostreptococcus	0.0117195	0.0286084	0.344122	121	54	5	20	0.0950408	0.0263671	0.279831	5.59472e-07	4.86398e-06	-0.185737	5.39478
k__Bacteria;p__Firmicutes;c__Bacilli;o__Lactobacillales;f__Lactobacillaceae;g__Pediococcus	0.0562342	0.0998157	0.269652	16	158	12	7	0.864873	0.296001	2.73131	0.801539	0.964563	-0.0531826	3.38026
k__Bacteria;p__Bacteroidetes;c__Bacteroidia;o__Bacteroidales;f__Porphyromonadaceae;g__Dysgonomonas	0.295352	0.372135	-0.118594	171	0	2	0	Inf	0.0958636	Inf	0.55005	0.708759	0.141854	-0.232146
k__Bacteria;p__Firmicutes;c__Clostridia;o__Clostridiales;f__Clostridiaceae;g__Thermoanaerobacterium	0.000310853	0.00120385	-0.30034	167	3	8	1	4.26518	0.55204	192.905	0.27776	0.469547	-0.382579	7.48564
k__Bacteria;p__Bacteroidetes;c__Cytophagia;o__Cytophagales;f__Cyclobacteriaceae;g__	7.01111e-06	4.3286e-05	-0.308092	162	0	3	0	Inf	0.211119	Inf	0.552311	0.708759	-0.483529	7.90092
k__Bacteria;p__Proteobacteria;c__Gammaproteobacteria;o__Pseudomonadales;f__Moraxellaceae;g__Enhydrobacter	0.349356	0.426435	0.079488	126	33	8	13	0.272737	0.0923372	0.756751	0.00650533	0.0220098	-0.474625	8.77746
k__Bacteria;p__Firmicutes;c__Clostridia;o__Clostridiales;f__Eubacteriaceae;g__Pseudoramibacter_Eubacterium	0.631563	0.717456	0.0599792	135	19	7	13	0.236949	0.0756605	0.680015	0.0047171	0.0164712	0.00218634	2.93009
k__Bacteria;p__Proteobacteria;c__Alphaproteobacteria;o__Caulobacterales;f__Caulobacteraceae;g__Phenylobacterium	1.12285e-13	2.51755e-12	0.850296	0	152	0	29	0	0	0.0429358	1.63717e-16	4.98168e-15	-0.700949	9.46168
k__Bacteria;p__Actinobacteria;c__Actinobacteria;o__Actinomycetales;f__Dermabacteraceae;g__	0.523538	0.606052	-0.0960265	72	80	7	2	1.82838	0.335357	18.5237	0.720754	0.879775	0.157758	1.45162
k__Bacteria;p__Proteobacteria;c__Epsilonproteobacteria;o__Campylobacterales;f__Campylobacteraceae;g__Campylobacter	0.939945	1	0.0085847	78	73	60	22	1.71395	0.895738	3.34443	0.0958798	0.213847	0.34334	4.89257
k__Bacteria;p__Firmicutes;c__Clostridia;o__Clostridiales;f__Veillonellaceae;g__	9.09333e-10	1.07604e-08	0.723172	8	142	8	26	0.104805	0.0379511	0.260593	2.65906e-08	2.98095e-07	-0.511449	8.47146
k__Bacteria;p__Proteobacteria;c__Gammaproteobacteria;o__Pasteurellales;f__Pasteurellaceae;g__	2.08365e-05	0.000105671	0.581624	38	112	11	22	0.190322	0.0768256	0.446962	3.12213e-05	0.000195592	-0.313052	7.64248
k__Bacteria;p__Tenericutes;c__Mollicutes;o__Mycoplasmatales;f__Mycoplasmataceae;g__Mycoplasma	2.50586e-18	1.18611e-16	-1.05241	144	0	83	0	Inf	27.6951	Inf	2.43111e-21	1.29457e-19	1.06173	-0.0930264
k__Bacteria;p__Firmicutes;c__Erysipelotrichi;o__Erysipelotrichales;f__Erysipelotrichaceae;g__Bulleidia	0.200023	0.266281	0.153443	35	109	31	17	0.912189	0.440951	1.93139	0.861544	1	-0.0982235	6.7751
k__Bacteria;p__Bacteroidetes;c__Bacteroidia;o__Bacteroidales;f__[Paraprevotellaceae];g__CF231	0.118792	0.178187	0.190993	50	91	35	21	0.800241	0.402237	1.61347	0.509615	0.708759	-0.0298876	7.22589
k__Bacteria;p__Cyanobacteria;c__Oscillatoriophycideae;o__Oscillatoriales;f__Phormidiaceae;g__	0.00577249	0.0160206	0.302343	0	135	0	5	0	0	0.537749	0.00400876	0.0143507	-0.0392381	0.529651
k__Bacteria;p__Tenericutes;c__Mollicutes;o__Mycoplasmatales;f__Mycoplasmataceae;g__	2.04751e-17	7.92946e-16	-0.990742	129	0	78	0	Inf	23.7374	Inf	1.39214e-19	5.93053e-18	1.00172	-0.109586
k__Bacteria;p__Actinobacteria;c__Actinobacteria;o__Actinomycetales;f__Actinomycetaceae;g__Trueperella	8.85932e-14	2.22004e-12	0.805699	0	129	0	26	0	0	0.0517244	1.25209e-14	3.55593e-13	-0.65927	8.89908
k__Bacteria;p__Firmicutes;c__Erysipelotrichi;o__Erysipelotrichales;f__Erysipelotrichaceae;g__Allobaculum	3.09259e-16	1.01342e-14	1.23637	0	127	0	22	0	0	0.0674451	3.17324e-12	6.14454e-11	0.0833908	-1.12564
k__Bacteria;p__Firmicutes;c__Clostridia;o__Clostridiales;f__Veillonellaceae;g__Anaerovibrio	2.05958e-13	4.38691e-12	0.854479	3	122	3	27	0.0357059	0.00659597	0.124853	5.60489e-12	9.91132e-11	-0.489467	7.22135
k__Bacteria;p__Proteobacteria;c__Gammaproteobacteria;o__Xanthomonadales;f__Xanthomonadaceae;g__	0.458243	0.539258	-0.0552601	107	16	7	10	0.324235	0.099379	0.997647	0.0314359	0.0892779	-0.416064	7.61142
k__Bacteria;p__Proteobacteria;c__Gammaproteobacteria;o__Pseudomonadales;f__Pseudomonadaceae;Other	0.103042	0.159044	-0.139038	102	17	15	10	0.738476	0.28943	1.959	0.503638	0.708759	-0.278418	7.27058
k__Bacteria;p__Proteobacteria;c__Gammaproteobacteria;o__Alteromonadales;f__Shewanellaceae;g__Shewanella	0.414302	0.494135	0.0601639	70	46	18	21	0.352344	0.160743	0.76352	0.00456552	0.0160736	-0.366881	8.75723
k__Bacteria;p__Actinobacteria;c__Actinobacteria;o__Actinomycetales;f__Micrococcaceae;g__	0.0205855	0.0454375	0.279992	38	73	22	20	0.47756	0.22486	1.0155	0.0434628	0.104605	-0.0727081	5.93694
k__Bacteria;p__Cyanobacteria;c__Chloroplast;o__Chlorophyta;f__;g__	0.00331734	0.0098138	0.308905	0	105	0	6	0	0	0.413063	0.00128853	0.00548914	-0.0835821	1.12822
k__Bacteria;p__Proteobacteria;c__Deltaproteobacteria;o__Desulfovibrionales;f__Desulfovibrionaceae;g__Bilophila	0.434916	0.51465	0.100635	86	19	6	13	0.201681	0.0596297	0.604089	0.00156868	0.00648792	0.118384	1.65402
k__Bacteria;p__Firmicutes;c__Clostridia;o__Clostridiales;f__Christensenellaceae;g__	0.50538	0.588229	-0.0750338	55	49	38	17	1.19893	0.591165	2.50071	0.620305	0.784125	0.142345	5.44706
k__Bacteria;p__Firmicutes;c__Erysipelotrichi;o__Erysipelotrichales;f__Erysipelotrichaceae;g__PSB-M-3	1.62673e-05	8.76695e-05	-0.255167	102	0	1	0	Inf	0.0131251	Inf	1	1	-0.470795	7.24561
k__Bacteria;p__Proteobacteria;c__Epsilonproteobacteria;o__Campylobacterales;f__Helicobacteraceae;g__	1.24504e-07	1.10497e-06	0.536933	14	85	14	24	0.217573	0.0947658	0.48245	4.47568e-05	0.000264811	-0.323854	6.90677
k__Bacteria;p__Firmicutes;c__Bacilli;Other;Other;Other	0.000569354	0.0020909	-0.489076	97	2	22	2	6.49696	1.51641	58.6873	0.00484479	0.0167795	0.547253	-0.0102955
k__Bacteria;p__Actinobacteria;c__Rubrobacteria;o__Rubrobacterales;f__Rubrobacteraceae;g__Rubrobacter	0.00130175	0.00425327	-0.196486	92	6	3	3	0.501848	0.065354	3.8516	0.408631	0.598202	-0.473124	7.60953
k__Bacteria;p__Firmicutes;c__Clostridia;o__Clostridiales;f__Clostridiaceae;g__Sarcina	0.284328	0.361564	-0.107727	98	0	1	0	Inf	0.0131251	Inf	1	1	0.0738408	0.338211
k__Bacteria;p__Actinobacteria;c__Actinobacteria;o__Actinomycetales;f__Actinomycetaceae;g__Varibaculum	0.00330435	0.0098138	-0.393232	95	0	16	0	Inf	2.14517	Inf	0.00153952	0.00642977	0.427645	-0.343461
k__Bacteria;p__Proteobacteria;c__Betaproteobacteria;o__Burkholderiales;f__Comamonadaceae;Other	1.15166e-17	4.90606e-16	0.832529	0	94	0	31	0	0	0.0380913	8.24932e-18	2.92851e-16	-0.488014	6.5874
k__Bacteria;p__Firmicutes;c__Clostridia;o__Clostridiales;f__Ruminococcaceae;Other	0.710748	0.788636	-0.0455272	79	12	11	6	0.932026	0.299022	3.2197	1	1	0.297065	-0.14902
k__Bacteria;p__Firmicutes;c__Bacilli;o__Bacillales;f__Planococcaceae;g__Sporosarcina	0.258013	0.336127	-0.111365	89	0	1	0	Inf	0.0131251	Inf	1	1	0.0553047	0.559523
k__Bacteria;p__Chloroflexi;c__Thermomicrobia;o__JG30-KF-CM45;f__;g__	1.08711e-05	6.43207e-05	-0.260776	88	0	2	0	Inf	0.0958636	Inf	0.55005	0.708759	-0.438513	6.97938
k__Bacteria;p__Firmicutes;c__Bacilli;o__Bacillales;f__Planococcaceae;Other	0.0070252	0.0185884	0.291641	0	84	0	3	0	0	1.22013	0.0375879	0.0914998	-0.0372697	0.503081
k__Bacteria;p__Actinobacteria;c__Actinobacteria;o__Actinomycetales;f__Promicromonosporaceae;g__Cellulosimicrobium	1.34275e-06	1.05928e-05	-0.322312	83	0	7	0	Inf	0.750665	Inf	0.0978013	0.215917	-0.34932	6.70335
k__Bacteria;p__Proteobacteria;c__Alphaproteobacteria;o__Rhizobiales;f__Hyphomicrobiaceae;g__	1.73868e-12	2.96271e-11	0.71133	0	82	0	23	0	0	0.062978	8.15469e-13	1.73695e-11	-0.459921	6.20819
k__Bacteria;p__Firmicutes;c__Clostridia;o__Clostridiales;f__Lachnospiraceae;g__Lachnospira	1.0684e-05	6.4104e-05	0.461567	25	52	24	22	0.462292	0.222838	0.958812	0.0324423	0.0909238	0.247608	0.888371
k__Bacteria;p__Proteobacteria;c__Alphaproteobacteria;o__Rhizobiales;f__Rhizobiaceae;Other	0.0268429	0.0574626	0.120494	51	26	1	13	0.0325629	0.000753894	0.226524	3.38712e-06	2.62348e-05	-0.536665	7.89516
k__Bacteria;p__Actinobacteria;c__Actinobacteria;o__Actinomycetales;f__Microbacteriaceae;Other	2.64315e-08	2.55905e-07	0.548204	0	76	0	17	0	0	0.0986337	2.2476e-09	2.90144e-08	-0.493341	6.65931
k__Bacteria;p__Bacteroidetes;c__Flavobacteriia;o__Flavobacteriales;f__Flavobacteriaceae;g__Gillisia	1.62785e-05	8.76695e-05	-0.235454	71	0	1	0	Inf	0.0131251	Inf	1	1	-0.434423	6.68584
k__Bacteria;p__[Thermi];c__Deinococci;o__Thermales;f__Thermaceae;g__Meiothermus	8.27986e-05	0.000367419	-0.328341	64	7	15	6	1.31183	0.452646	4.33905	0.807902	0.969483	-0.180771	6.41019
k__Bacteria;p__Proteobacteria;c__Alphaproteobacteria;o__Caulobacterales;f__Caulobacteraceae;g__Mycoplana	1.53956e-12	2.73273e-11	0.612485	0	67	0	22	0	0	0.0674451	3.17324e-12	6.14454e-11	-0.482534	6.51343
k__Bacteria;p__Proteobacteria;c__Gammaproteobacteria;o__Alteromonadales;f__[Chromatiaceae];g__Rheinheimera	3.05926e-11	4.49395e-10	0.604337	0	67	0	20	0	0	0.0778991	4.58263e-11	6.97214e-10	-0.469781	6.34129
k__Bacteria;p__Proteobacteria;c__Alphaproteobacteria;o__Rhizobiales;f__Aurantimonadaceae;g__	6.07205e-09	6.30901e-08	0.517177	6	61	5	23	0.0775893	0.021727	0.224795	1.97119e-08	2.33258e-07	-0.342696	5.664
k__Bacteria;p__Actinobacteria;c__Actinobacteria;o__Actinomycetales;f__Micrococcaceae;Other	0.000613132	0.00221078	-0.187046	63	3	2	3	0.332782	0.0271608	2.97938	0.33844	0.500609	-0.41684	6.62044
k__Bacteria;p__Firmicutes;c__Clostridia;o__Clostridiales;f__Peptococcaceae;g__Peptococcus	0.00692188	0.0184295	0.242046	21	45	19	18	0.464874	0.210673	1.02598	0.0531266	0.123315	-0.077638	4.41704
k__Bacteria;p__Firmicutes;c__Clostridia;o__Thermoanaerobacterales;f__Carboxydocellaceae;g__Carboxydocella	5.99199e-06	3.80983e-05	-0.239861	62	0	2	0	Inf	0.0958636	Inf	0.55005	0.708759	-0.415468	6.54064
k__Bacteria;p__[Thermi];c__Deinococci;o__Deinococcales;f__Deinococcaceae;g__Deinococcus	5.91285e-05	0.000267965	-0.191372	55	5	2	3	0.332782	0.0271608	2.97938	0.33844	0.500609	-0.445283	6.92663
k__Bacteria;p__Firmicutes;c__Clostridia;o__Clostridiales;f__Veillonellaceae;g__Phascolarctobacterium	0.181487	0.250205	0.12063	21	39	19	15	0.5905	0.261021	1.35355	0.170063	0.308284	-0.100383	4.98721
k__Bacteria;p__[Thermi];c__Deinococci;o__Thermales;f__Thermaceae;g__Thermus	0.192698	0.259776	0.127544	28	32	15	16	0.415121	0.176315	0.970735	0.0374105	0.0914998	-0.00928978	3.70795
k__Bacteria;p__Proteobacteria;c__Gammaproteobacteria;o__Pseudomonadales;f__Moraxellaceae;g__Moraxella	4.5286e-06	3.0622e-05	0.384561	5	50	5	18	0.109891	0.0302227	0.328245	4.62072e-06	3.39384e-05	-0.337152	5.56041
k__Archaea;p__Euryarchaeota;c__Methanobacteria;o__Methanobacteriales;f__Methanobacteriaceae;g__Methanobrevibacter	0.177451	0.246235	0.121785	19	35	15	13	0.539564	0.2221	1.32426	0.137264	0.254237	-0.115321	4.67223
k__Bacteria;p__Proteobacteria;c__Gammaproteobacteria;o__Xanthomonadales;f__Xanthomonadaceae;g__Stenotrophomonas	0.945767	1	0.0052017	30	23	10	10	0.473447	0.16647	1.34501	0.135274	0.252749	-0.253353	5.79699
k__Bacteria;p__Firmicutes;c__Bacilli;o__Bacillales;f__Paenibacillaceae;g__Cohnella	9.49412e-06	5.77785e-05	-0.230568	51	0	2	0	Inf	0.0958636	Inf	0.55005	0.708759	-0.386596	6.15972
k__Bacteria;p__Firmicutes;c__Clostridia;o__Clostridiales;f__Clostridiaceae;g__SMB53	0.937607	1	0.00739234	26	25	20	10	1.02642	0.424943	2.62548	1	1	0.0875038	2.95975
k__Bacteria;p__Verrucomicrobia;c__Verruco-5;o__WCHB1-41;f__RFP12;g__	5.43109e-08	5.02966e-07	-0.471979	48	2	40	2	14.06	3.43764	124.446	1.94842e-06	1.56609e-05	0.479968	0.471067
k__Bacteria;p__Bacteroidetes;c__Bacteroidia;o__Bacteroidales;f__[Odoribacteraceae];g__Butyricimonas	1.94073e-07	1.68724e-06	0.411515	3	46	3	17	0.0702392	0.0126568	0.257448	1.02649e-06	8.74572e-06	-0.374702	5.6505
k__Bacteria;p__Firmicutes;c__Clostridia;o__Clostridiales;f__Veillonellaceae;g__Mitsuokella	2.71164e-06	1.91506e-05	0.403467	3	46	3	15	0.082648	0.0147619	0.308878	8.97864e-06	6.27033e-05	-0.315644	4.87493
k__Bacteria;p__Cyanobacteria;c__4C0d-2;o__YS2;f__;g__	1.56006e-06	1.20834e-05	0.383513	3	45	3	16	0.0760567	0.0136378	0.281295	3.06982e-06	2.42175e-05	-0.360744	5.48527
k__Bacteria;p__Proteobacteria;c__Betaproteobacteria;o__Tremblayales;f__;g__	0.000601247	0.00218915	0.274614	10	38	9	17	0.219633	0.0806005	0.560759	0.00058445	0.0027664	-0.221776	4.82873
k__Bacteria;p__Firmicutes;c__Bacilli;o__Lactobacillales;f__Aerococcaceae;g__Aerococcus	6.42171e-10	7.81614e-09	0.496405	0	47	0	18	0	0	0.0908646	6.22975e-10	8.84625e-09	-0.380826	5.14053
k__Bacteria;p__Actinobacteria;c__Actinobacteria;o__Actinomycetales;f__;g__	0.00579149	0.0160206	0.233454	13	34	10	14	0.315608	0.117345	0.818527	0.0105459	0.0345582	-0.175211	4.47867
k__Bacteria;p__Actinobacteria;c__Actinobacteria;o__Bifidobacteriales;f__Bifidobacteriaceae;Other	0.162263	0.227424	-0.13991	42	5	7	1	3.70376	0.460173	170.097	0.270308	0.45877	0.137961	0.746728
k__Bacteria;p__Firmicutes;c__Bacilli;o__Bacillales;f__Bacillaceae;Other	0.508146	0.589837	0.0566174	26	21	15	13	0.539564	0.2221	1.32426	0.137264	0.254237	0.0252269	3.21455
k__Bacteria;p__Proteobacteria;c__Gammaproteobacteria;o__Enterobacteriales;f__Enterobacteriaceae;g__Trabulsiella	0.000129907	0.000547926	-0.388561	46	0	20	0	Inf	2.83784	Inf	0.000243721	0.00122147	0.368861	0.196614
k__Bacteria;p__Proteobacteria;c__Epsilonproteobacteria;o__Campylobacterales;f__Helicobacteraceae;g__Helicobacter	1.63634e-08	1.62112e-07	-0.479981	45	0	37	0	Inf	6.41273	Inf	3.96803e-08	4.02471e-07	0.503948	-0.239202
k__Bacteria;p__Proteobacteria;Other;Other;Other;Other	0.0727818	0.122067	-0.168402	43	2	8	2	2.10515	0.403921	20.9081	0.499789	0.708759	0.156836	0.659412
k__Bacteria;p__Proteobacteria;c__Epsilonproteobacteria;o__Campylobacterales;f__Campylobacteraceae;g__Arcobacter	1.42914e-12	2.64701e-11	0.59516	0	44	0	21	0	0	0.0723967	1.21528e-11	1.91745e-10	-0.231066	3.11902
k__Bacteria;p__Proteobacteria;c__Gammaproteobacteria;o__Pseudomonadales;f__Moraxellaceae;g__	1.82269e-06	1.36222e-05	0.345639	2	41	2	14	0.0597284	0.00638699	0.273525	6.2151e-06	4.48752e-05	-0.417096	5.97755
k__Bacteria;p__Firmicutes;c__Bacilli;o__Bacillales;f__Paenibacillaceae;g__Paenibacillus	0.0577268	0.10204	0.156704	0	43	0	1	0	0	19.9399	0.338308	0.500609	-0.00436021	0.0588558
k__Bacteria;p__Actinobacteria;c__Actinobacteria;o__Actinomycetales;f__Dermabacteraceae;g__Dermabacter	0.155195	0.219645	-0.133642	41	2	6	2	1.55587	0.268592	16.1812	0.7193	0.879775	0.1626	0.274558
k__Bacteria;p__Firmicutes;c__Bacilli;o__Bacillales;f__;g__	0.348165	0.426202	-0.0584427	33	10	3	5	0.292714	0.0440723	1.5586	0.122894	0.23165	-0.343116	5.6717
k__Bacteria;p__Proteobacteria;c__Gammaproteobacteria;o__Pasteurellales;f__Pasteurellaceae;Other	5.83025e-06	3.76316e-05	-0.424839	42	0	25	0	Inf	3.77489	Inf	1.90268e-05	0.000120976	0.420695	0.0413675
k__Archaea;p__Euryarchaeota;c__Halobacteria;o__Halobacteriales;f__Halobacteriaceae;g__Halorhabdus	1.29357e-05	7.54876e-05	-0.227567	42	0	2	0	Inf	0.0958636	Inf	0.55005	0.708759	-0.358988	5.85422
k__Bacteria;p__Actinobacteria;c__Actinobacteria;o__Actinomycetales;f__Microbacteriaceae;g__Curtobacterium	1.1786e-10	1.52147e-09	0.546775	0	39	0	18	0	0	0.0908646	6.22975e-10	8.84625e-09	-0.184988	2.49704
k__Bacteria;p__Firmicutes;c__Clostridia;o__Clostridiales;f__[Tissierellaceae];g__Parvimonas	0.331481	0.409306	0.0830773	17	21	5	9	0.258034	0.0649564	0.901214	0.0182766	0.0533277	-0.171911	4.12409
k__Bacteria;p__Proteobacteria;c__Betaproteobacteria;o__Neisseriales;f__Neisseriaceae;g__Microvirgula	9.15347e-13	1.77244e-11	0.546155	0	37	0	21	0	0	0.0723967	1.21528e-11	1.91745e-10	-0.204937	2.76633
k__Bacteria;p__Firmicutes;c__Bacilli;o__Gemellales;f__Gemellaceae;g__Gemella	0.00642015	0.01731	-0.236593	32	3	18	3	3.37454	0.933382	18.5518	0.0521958	0.122848	0.303983	0.167787
k__Bacteria;p__Firmicutes;c__Bacilli;o__Lactobacillales;f__Carnobacteriaceae;Other	0.0862917	0.140306	-0.15868	32	3	8	2	2.10515	0.403921	20.9081	0.499789	0.708759	0.175049	0.558284
k__Bacteria;p__Proteobacteria;c__Alphaproteobacteria;o__Sphingomonadales;f__Sphingomonadaceae;g__Sphingomonas	0.0670343	0.115148	0.132902	9	25	7	11	0.28987	0.0902805	0.867673	0.016835	0.050505	-0.206985	4.33685
k__Bacteria;p__Firmicutes;c__Bacilli;o__Bacillales;f__Staphylococcaceae;Other	0.00595224	0.0163591	-0.253103	33	0	11	0	Inf	1.34353	Inf	0.0172563	0.051407	0.292918	-0.397379
k__Bacteria;p__Actinobacteria;c__Actinobacteria;Other;Other;Other	0.173478	0.241509	-0.116827	31	0	2	0	Inf	0.0958636	Inf	0.55005	0.708759	0.124578	-0.0773551
k__Bacteria;p__Bacteroidetes;c__Flavobacteriia;o__Flavobacteriales;f__[Weeksellaceae];g__Chryseobacterium	0.0141907	0.0337723	0.187199	13	17	1	11	0.0398485	0.000910543	0.285701	3.25116e-05	0.000200724	-0.148509	2.77465
k__Bacteria;p__Bacteroidetes;c__Bacteroidia;o__Bacteroidales;f__[Paraprevotellaceae];g__	0.37943	0.455316	0.0618079	14	16	13	10	0.629847	0.238733	1.70766	0.350492	0.516642	-0.0141481	2.68648
k__Bacteria;p__Proteobacteria;c__Gammaproteobacteria;Other;Other;Other	0.710883	0.788636	-0.032835	21	9	5	2	1.28753	0.20405	13.867	1	1	0.0976444	0.645374
k__Bacteria;p__Firmicutes;c__Bacilli;o__Bacillales;f__Bacillaceae;g__Geobacillus	0.501367	0.585157	-0.0427478	18	11	12	8	0.744966	0.263439	2.2206	0.619901	0.784125	-0.0868539	3.63243
k__Bacteria;p__Proteobacteria;c__Betaproteobacteria;o__Neisseriales;f__Neisseriaceae;g__Neisseria	0.00111876	0.00372336	-0.178634	25	3	6	3	1.0235	0.21044	6.52715	1	1	-0.228992	4.74287
k__Bacteria;p__Bacteroidetes;c__Bacteroidia;o__Bacteroidales;f__Porphyromonadaceae;g__Porphyromonas	0.0594705	0.104257	0.140715	8	20	4	8	0.234424	0.0496864	0.915942	0.0234159	0.0678584	-0.175104	3.53079
k__Bacteria;p__Firmicutes;c__Bacilli;o__Bacillales;f__Paenibacillaceae;g__	1.63273e-05	8.76695e-05	-0.183456	27	0	1	0	Inf	0.0131251	Inf	1	1	-0.338485	5.20933
k__Bacteria;p__Proteobacteria;c__Alphaproteobacteria;o__Rhizobiales;f__Hyphomicrobiaceae;g__Devosia	5.68059e-09	6.04983e-08	0.356774	0	26	0	15	0	0	0.117609	2.80623e-08	3.06527e-07	-0.266608	3.59878
k__Bacteria;p__Bacteroidetes;c__Bacteroidia;o__Bacteroidales;f__BS11;g__	6.92536e-06	4.3286e-05	-0.317988	26	0	22	0	Inf	3.20264	Inf	7.21934e-05	0.000404663	0.294345	0.23598
k__Bacteria;p__Firmicutes;c__Clostridia;o__Clostridiales;f__Veillonellaceae;g__Acidaminococcus	7.04495e-05	0.00031591	0.270321	2	24	2	11	0.080166	0.00836652	0.384446	0.000153091	0.000805146	-0.222044	3.41536
k__Bacteria;p__Firmicutes;c__Clostridia;o__Clostridiales;f__[Mogibacteriaceae];g__Mogibacterium	0.0426413	0.0808249	0.133076	9	17	9	11	0.378114	0.130467	1.06655	0.0460569	0.109001	-0.0665469	2.6026
k__Bacteria;p__Acidobacteria;c__[Chloracidobacteria];o__RB41;f__;g__	0.117178	0.177013	-0.114159	18	7	9	4	1.16047	0.309017	5.35848	1	1	-0.0305968	2.73054
k__Bacteria;p__Proteobacteria;c__Alphaproteobacteria;o__Rhodobacterales;f__Rhodobacteraceae;g__Paracoccus	0.000487508	0.0018059	0.210549	1	23	1	9	0.0503654	0.00112997	0.377577	0.000289718	0.00143511	-0.309892	4.37414
k__Bacteria;p__Proteobacteria;c__Betaproteobacteria;o__Burkholderiales;f__Oxalobacteraceae;g__Janthinobacterium	0.0592512	0.104257	0.141154	12	12	5	8	0.29496	0.0727358	1.07238	0.0367732	0.0914998	0.118423	0.0113107
k__Bacteria;p__Firmicutes;c__Bacilli;o__Lactobacillales;f__Enterococcaceae;g__Vagococcus	0.133852	0.193949	-0.116919	19	4	7	2	1.82838	0.335357	18.5237	0.720754	0.879775	0.0992572	1.04655
k__Bacteria;p__Firmicutes;c__Bacilli;o__Lactobacillales;f__Streptococcaceae;g__	0.194566	0.259827	-0.0963266	20	3	5	1	2.60688	0.283402	125.537	0.665921	0.829481	0.0429979	1.08939
k__Bacteria;p__Bacteroidetes;c__Flavobacteriia;o__Flavobacteriales;f__[Weeksellaceae];g__Cloacibacterium	2.61007e-05	0.000123543	0.253783	2	19	1	12	0.0359026	0.000826183	0.253194	1.05881e-05	7.27503e-05	-0.184312	2.80595
k__Bacteria;p__Firmicutes;c__Bacilli;o__Gemellales;f__;g__	0.00896938	0.02288	-0.195358	21	0	9	0	Inf	1.04167	Inf	0.0298683	0.0853952	0.228041	-0.326199
k__Bacteria;p__Actinobacteria;c__Actinobacteria;o__Actinomycetales;f__Actinomycetaceae;g__Mobiluncus	1.92033e-05	9.85614e-05	0.260643	0	20	0	10	0	0	0.20456	1.23062e-05	8.19133e-05	-0.205026	2.76753
k__Bacteria;p__Actinobacteria;c__Actinobacteria;o__Actinomycetales;f__Actinomycetaceae;g__Arcanobacterium	0.000148216	0.000619018	0.219891	1	19	1	10	0.0445821	0.00101027	0.326096	9.79988e-05	0.000542175	-0.229428	3.30699
k__Bacteria;p__Bacteroidetes;c__Bacteroidia;o__Bacteroidales;Other;Other	0.000849595	0.00289542	0.211174	3	17	3	9	0.15284	0.0256765	0.640883	0.00333351	0.0132717	-0.116054	2.16228
k__Bacteria;p__Actinobacteria;c__Actinobacteria;o__Actinomycetales;f__Micrococcaceae;g__Kocuria	0.591678	0.679393	-0.0370292	10	9	6	2	1.55587	0.268592	16.1812	0.7193	0.879775	-0.0340428	2.01389
k__Bacteria;p__Firmicutes;c__Bacilli;o__Bacillales;f__[Exiguobacteraceae];g__	1.15729e-08	1.17382e-07	0.298123	0	18	0	14	0	0	0.12941	9.71789e-08	8.99961e-07	-0.183279	2.47397
k__Bacteria;p__Actinobacteria;c__Actinobacteria;o__Actinomycetales;f__Pseudonocardiaceae;g__Saccharopolyspora	1.88669e-06	1.38574e-05	0.23814	0	18	0	12	0	0	0.159798	1.12109e-06	9.3644e-06	-0.247466	3.34039
k__Bacteria;p__Firmicutes;c__Clostridia;o__Clostridiales;f__[Tissierellaceae];g__Helcococcus	3.62631e-06	2.49162e-05	0.255806	0	18	0	11	0	0	0.179798	3.73697e-06	2.79289e-05	-0.210199	2.83734
k__Bacteria;p__Proteobacteria;c__Gammaproteobacteria;o__Enterobacteriales;f__Enterobacteriaceae;g__Serratia	0.0324761	0.0649521	-0.150833	18	0	5	0	Inf	0.471859	Inf	0.169263	0.308145	0.132337	0.1846
k__Bacteria;p__Actinobacteria;c__Actinobacteria;o__Actinomycetales;f__Nocardioidaceae;g__	8.82802e-05	0.000387705	0.212858	0	17	0	9	0	0	0.235901	4.00474e-05	0.000240284	-0.227642	3.0728
k__Bacteria;p__Firmicutes;c__Clostridia;o__Clostridiales;f__[Tissierellaceae];g__ph2	2.44998e-05	0.000118601	0.213102	0	16	0	10	0	0	0.20456	1.23062e-05	8.19133e-05	-0.223599	3.01823
k__Bacteria;p__Firmicutes;c__Clostridia;o__Clostridiales;f__Peptococcaceae;g__rc4-4	0.929962	1	-0.00484365	10	6	9	6	0.751141	0.226802	2.68621	0.583145	0.746006	0.0600583	1.00915
k__Bacteria;p__Proteobacteria;c__Alphaproteobacteria;o__Rhizobiales;f__Methylocystaceae;g__	1.63826e-05	8.76695e-05	-0.152646	15	0	1	0	Inf	0.0131251	Inf	1	1	-0.281639	4.33447
k__Bacteria;p__Bacteroidetes;c__Bacteroidia;o__Bacteroidales;f__[Paraprevotellaceae];g__YRC22	0.00626241	0.0171012	-0.153432	13	2	12	1	6.60386	0.938663	287.854	0.0643951	0.146697	0.105561	0.912293
k__Bacteria;p__Bacteroidetes;c__Bacteroidia;o__Bacteroidales;f__RF16;g__	0.0431677	0.0813692	-0.1083	12	2	11	2	2.96226	0.61893	28.3018	0.2258	0.399131	0.149143	0.159768
k__Bacteria;p__Proteobacteria;c__Betaproteobacteria;o__Burkholderiales;f__Comamonadaceae;g__Limnohabitans	0.1887	0.256812	0.0746046	4	10	4	4	0.49798	0.0896705	2.76473	0.447106	0.650058	-0.0496519	1.4628
k__Bacteria;p__Firmicutes;c__Erysipelotrichi;o__Erysipelotrichales;f__Erysipelotrichaceae;g__L7A_E11	0.921857	1	0.00506855	7	7	7	5	0.701276	0.183199	2.91939	0.544398	0.708759	-0.0345543	1.82173
k__Bacteria;p__Bacteroidetes;c__Bacteroidia;o__Bacteroidales;f__[Odoribacteraceae];g__Odoribacter	2.42555e-06	1.75133e-05	0.243717	2	11	2	9	0.10129	0.010342	0.510503	0.00115245	0.00527898	0.0581897	-0.385166
k__Bacteria;p__Proteobacteria;c__Gammaproteobacteria;o__Alteromonadales;f__[Chromatiaceae];g__	5.00667e-05	0.000229338	0.187846	0	13	0	9	0	0	0.235901	4.00474e-05	0.000240284	-0.189312	2.55541
k__Bacteria;p__Proteobacteria;c__Alphaproteobacteria;o__Rhodobacterales;f__Rhodobacteraceae;g__Rhodobacter	0.000401349	0.00154031	0.157325	0	13	0	8	0	0	0.276899	0.000128819	0.000685961	-0.2261	3.05198
k__Bacteria;p__Synergistetes;c__Synergistia;o__Synergistales;f__Synergistaceae;Other	0.0163319	0.0376075	0.1194	0	13	0	5	0	0	0.537749	0.00400876	0.0143507	-0.228213	3.08051
k__Bacteria;p__Bacteroidetes;c__;o__;f__;g__	0.0781427	0.130034	0.089451	4	9	4	6	0.322412	0.0645128	1.41557	0.0907569	0.203487	-0.0724127	1.76192
k__Bacteria;p__Proteobacteria;c__Alphaproteobacteria;o__Caulobacterales;f__Caulobacteraceae;Other	0.00372209	0.0108603	0.150137	0	12	0	5	0	0	0.537749	0.00400876	0.0143507	-0.155871	2.10401
k__Bacteria;p__Proteobacteria;c__Alphaproteobacteria;o__Sphingomonadales;f__Sphingomonadaceae;g__Kaistobacter	0.0392785	0.0760575	0.0885685	2	10	2	7	0.134466	0.0132798	0.733636	0.00775445	0.0258078	-0.175818	2.75504
k__Bacteria;p__Proteobacteria;c__Alphaproteobacteria;o__Rhizobiales;f__Rhizobiaceae;g__	0.00315739	0.00947218	0.129888	0	11	0	6	0	0	0.413063	0.00128853	0.00548914	-0.202875	2.73849
k__Bacteria;p__Firmicutes;c__Erysipelotrichi;o__Erysipelotrichales;f__Erysipelotrichaceae;g__RFN20	0.12497	0.184851	0.0707981	5	6	5	6	0.405636	0.0940036	1.6637	0.188377	0.338601	0.0266641	0.620234
k__Bacteria;p__Proteobacteria;c__Betaproteobacteria;o__Neisseriales;f__Neisseriaceae;g__Vitreoscilla	2.27166e-05	0.000111233	0.186981	0	10	0	8	0	0	0.276899	0.000128819	0.000685961	-0.105956	1.43024
k__Bacteria;p__Proteobacteria;c__Epsilonproteobacteria;o__Campylobacterales;f__Campylobacteraceae;g__Sulfurospirillum	0.000625313	0.00221986	0.16801	0	10	0	5	0	0	0.537749	0.00400876	0.0143507	-0.106912	1.44314
k__Bacteria;p__Proteobacteria;c__Alphaproteobacteria;o__Rhizobiales;f__Beijerinckiaceae;g__	0.0018469	0.00591563	0.153036	0	10	0	5	0	0	0.537749	0.00400876	0.0143507	-0.0953047	1.28646
k__Bacteria;p__Proteobacteria;c__Alphaproteobacteria;Other;Other;Other	0.0222187	0.0485393	0.0735708	2	8	1	6	0.079243	0.00169475	0.674542	0.0065616	0.0220098	-0.208423	2.94703
k__Bacteria;p__Firmicutes;c__Bacilli;o__Lactobacillales;f__Carnobacteriaceae;g__	0.041073	0.0786643	-0.109419	10	0	4	0	Inf	0.33837	Inf	0.302087	0.496869	0.0759201	0.334346
k__Bacteria;p__Proteobacteria;c__Alphaproteobacteria;o__Rhodobacterales;f__Rhodobacteraceae;g__Amaricoccus	0.0475259	0.0872923	0.103715	0	10	0	1	0	0	19.9399	0.338308	0.500609	0.00984605	-0.132906
k__Bacteria;p__Firmicutes;c__Bacilli;o__Bacillales;f__Bacillaceae;g__Anaerobacillus	0.0480765	0.0875238	-0.105966	10	0	4	0	Inf	0.33837	Inf	0.302087	0.496869	0.0957009	0.102452
k__Bacteria;p__Firmicutes;c__Clostridia;o__Clostridiales;f__Veillonellaceae;g__Selenomonas	0.15458	0.219504	0.0694583	4	6	3	4	0.371234	0.0527991	2.26509	0.229719	0.402718	0.000806635	0.702776
k__Bacteria;p__Actinobacteria;c__Actinobacteria;o__Actinomycetales;f__Promicromonosporaceae;g__Xylanimicrobium	0.168171	0.234889	0.0662067	3	7	2	4	0.24615	0.0217305	1.76856	0.182486	0.329402	-0.0773838	1.55824
k__Bacteria;p__Actinobacteria;c__Actinobacteria;o__Actinomycetales;f__Propionibacteriaceae;g__Propionibacterium	0.437377	0.516129	-0.0384586	8	2	5	2	1.28753	0.20405	13.867	1	1	0.104064	-0.0838368
k__Bacteria;p__Proteobacteria;c__Alphaproteobacteria;o__Rhodospirillales;f__Rhodospirillaceae;g__	0.626662	0.713791	0.0244063	6	4	3	3	0.501848	0.065354	3.8516	0.408631	0.598202	0.0261525	0.50007
k__Bacteria;p__Firmicutes;c__Clostridia;o__Thermoanaerobacterales;f__Caldicellulosiruptoraceae;g__Caldicellulosiruptor	1.64638e-05	8.76695e-05	-0.12677	9	0	1	0	Inf	0.0131251	Inf	1	1	-0.233896	3.5997
k__Bacteria;p__Firmicutes;c__Bacilli;o__Lactobacillales;f__Leuconostocaceae;g__Weissella	0.000410719	0.0015622	0.166265	0	9	0	5	0	0	0.537749	0.00400876	0.0143507	-0.0736111	0.993632
k__Bacteria;p__Actinobacteria;c__Actinobacteria;o__Actinomycetales;f__Geodermatophilaceae;g__	0.00129664	0.00425327	0.130165	0	9	0	6	0	0	0.413063	0.00128853	0.00548914	-0.161971	2.18635
k__Bacteria;p__Proteobacteria;c__Gammaproteobacteria;o__Vibrionales;f__Vibrionaceae;g__Vibrio	0.00443892	0.0127769	0.118708	0	9	0	5	0	0	0.537749	0.00400876	0.0143507	-0.169234	2.28439
k__Bacteria;p__Proteobacteria;c__Betaproteobacteria;o__Rhodocyclales;f__Rhodocyclaceae;g__K82	0.00634317	0.0172114	-0.122483	9	0	8	0	Inf	0.894778	Inf	0.0532629	0.123315	0.119764	0.0271305
k__Bacteria;p__Proteobacteria;c__Betaproteobacteria;o__Neisseriales;f__Neisseriaceae;g__	9.37513e-05	0.000407531	0.163438	0	8	0	6	0	0	0.413063	0.00128853	0.00548914	-0.0725548	0.979373
k__Bacteria;p__Actinobacteria;c__Actinobacteria;o__Actinomycetales;f__Mycobacteriaceae;g__Mycobacterium	0.000248962	0.00101007	0.134053	0	8	0	7	0	0	0.332757	0.000409687	0.00198326	-0.133301	1.79934
k__Bacteria;p__Proteobacteria;c__Gammaproteobacteria;o__Xanthomonadales;f__Xanthomonadaceae;g__Lysobacter	0.000256623	0.00103133	0.147277	0	8	0	6	0	0	0.413063	0.00128853	0.00548914	-0.107767	1.45468
k__Bacteria;p__Tenericutes;c__Mollicutes;o__Mycoplasmatales;f__Mycoplasmataceae;g__Ureaplasma	0.00680762	0.0182393	0.103762	0	8	0	5	0	0	0.537749	0.00400876	0.0143507	-0.162563	2.19434
k__Bacteria;p__Spirochaetes;c__[Brachyspirae];o__[Brachyspirales];f__Brachyspiraceae;g__Brachyspira	0.00875121	0.0224579	-0.107481	8	0	8	0	Inf	0.894778	Inf	0.0532629	0.123315	0.129933	-0.22409
k__Bacteria;p__Firmicutes;c__Bacilli;o__Gemellales;f__Gemellaceae;Other	0.0186467	0.0418078	-0.104148	8	0	6	0	Inf	0.609583	Inf	0.0983285	0.215917	0.100352	0.0378901
k__Bacteria;p__Proteobacteria;c__Deltaproteobacteria;o__Desulfovibrionales;f__Desulfovibrionaceae;g__	0.135375	0.195491	-0.0599026	6	2	6	2	1.55587	0.268592	16.1812	0.7193	0.879775	0.0126836	0.989115
k__Bacteria;p__Lentisphaerae;c__[Lentisphaeria];o__Victivallales;f__Victivallaceae;g__	0.291884	0.370067	0.0445033	2	6	2	3	0.332782	0.0271608	2.97938	0.33844	0.500609	-0.0939392	1.67175
k__Bacteria;p__Firmicutes;c__Erysipelotrichi;o__Erysipelotrichales;f__Erysipelotrichaceae;g__Holdemania	0.000266515	0.00106108	0.134444	0	7	0	6	0	0	0.413063	0.00128853	0.00548914	-0.0969487	1.30865
k__Bacteria;p__Firmicutes;c__Clostridia;o__Clostridiales;f__[Tissierellaceae];g__1-68	0.00029474	0.00116259	0.145749	0	7	0	5	0	0	0.537749	0.00400876	0.0143507	-0.0588013	0.793723
k__Bacteria;p__Firmicutes;c__Bacilli;o__Lactobacillales;f__Aerococcaceae;Other	0.00506456	0.0141941	0.0975265	1	6	1	6	0.079243	0.00169475	0.674542	0.0065616	0.0220098	-0.0914593	1.4338
k__Bacteria;p__Proteobacteria;c__Betaproteobacteria;o__Rhodocyclales;f__Rhodocyclaceae;g__	0.0898861	0.143414	0.0742747	1	6	1	2	0.25188	0.00421275	4.91959	0.264824	0.45126	-0.0504948	0.881697
k__Bacteria;p__Actinobacteria;c__Actinobacteria;o__Actinomycetales;f__Microbacteriaceae;g__	0.205933	0.271601	0.0556744	0	7	0	1	0	0	19.9399	0.338308	0.500609	-0.0821064	1.1083
k__Bacteria;p__Proteobacteria;c__Betaproteobacteria;o__Burkholderiales;f__Comamonadaceae;g__Tepidimonas	0.337698	0.415779	-0.0385297	5	2	5	1	2.60688	0.283402	125.537	0.665921	0.829481	0.0401914	0.43539
k__Bacteria;p__Proteobacteria;c__Alphaproteobacteria;o__Rhodospirillales;f__Rhodospirillaceae;g__Azospirillum	0.394417	0.471971	0.0343345	3	4	2	3	0.332782	0.0271608	2.97938	0.33844	0.500609	-0.0383158	1.02403
k__Bacteria;p__Bacteroidetes;c__[Saprospirae];o__[Saprospirales];f__Chitinophagaceae;g__Sediminibacterium	0.415259	0.494135	0.0298752	3	4	3	4	0.371234	0.0527991	2.26509	0.229719	0.402718	-0.0397399	1.13074
k__Bacteria;p__Proteobacteria;c__Alphaproteobacteria;o__Rhizobiales;f__Methylobacteriaceae;g__	0.00108803	0.0036496	0.11309	0	6	0	5	0	0	0.537749	0.00400876	0.0143507	-0.0916283	1.23684
k__Bacteria;p__Proteobacteria;c__Betaproteobacteria;o__Burkholderiales;f__Comamonadaceae;g__Rhodoferax	0.0117523	0.0286084	0.0905852	0	6	0	4	0	0	0.755617	0.0123395	0.0375473	-0.10668	1.44
k__Bacteria;p__Proteobacteria;c__Gammaproteobacteria;o__Pasteurellales;f__Pasteurellaceae;g__Mannheimia	0.0175759	0.0398263	-0.0855786	6	0	6	0	Inf	0.609583	Inf	0.0983285	0.215917	0.0884564	-0.0287226
k__Bacteria;p__Bacteroidetes;c__Bacteroidia;o__Bacteroidales;f__p-2534-18B5;g__	0.0192501	0.0427112	-0.0884337	6	0	5	0	Inf	0.471859	Inf	0.169263	0.308145	0.0591078	0.292692
k__Bacteria;p__Actinobacteria;c__Actinobacteria;o__Actinomycetales;f__Nocardioidaceae;g__Aeromicrobium	0.0285238	0.0601543	0.0841506	0	6	0	3	0	0	1.22013	0.0375879	0.0914998	-0.0902984	1.21888
k__Bacteria;p__Proteobacteria;c__Deltaproteobacteria;o__Bdellovibrionales;f__Bacteriovoracaceae;g__	0.0299926	0.0613155	0.0707279	0	6	0	4	0	0	0.755617	0.0123395	0.0375473	-0.149648	2.02001
k__Bacteria;p__Firmicutes;c__Bacilli;o__Gemellales;Other;Other	0.0399957	0.0770957	-0.0776285	6	0	5	0	Inf	0.471859	Inf	0.169263	0.308145	0.0901999	-0.125471
k__Bacteria;p__Proteobacteria;c__Deltaproteobacteria;o__GMD14H09;f__;g__	0.66396	0.747965	-0.015509	4	2	4	2	1.02314	0.142423	11.5884	1	1	0.0224813	0.48568
k__Bacteria;p__Proteobacteria;c__Betaproteobacteria;o__Burkholderiales;f__;g__	0.879907	0.96858	0.00595071	2	4	2	1	1.02279	0.0523418	61.2173	1	1	-0.0522228	1.10374
k__Bacteria;p__Firmicutes;c__Clostridia;o__Clostridiales;f__Lachnospiraceae;g__Lachnobacterium	0.88457	0.971203	-0.00520314	4	2	4	2	1.02314	0.142423	11.5884	1	1	0.0474313	0.147841
k__Bacteria;p__Proteobacteria;c__Alphaproteobacteria;o__Rhodobacterales;f__Rhodobacteraceae;Other	0.000617565	0.00221078	0.105197	0	5	0	5	0	0	0.537749	0.00400876	0.0143507	-0.073542	0.992699
k__Bacteria;p__Actinobacteria;c__Coriobacteriia;o__Coriobacteriales;f__Coriobacteriaceae;g__Adlercreutzia	0.00301174	0.0091643	0.0968913	1	4	1	4	0.122523	0.00244882	1.27062	0.0456623	0.108671	0.0169319	-0.0270945
k__Bacteria;p__Bacteroidetes;c__Cytophagia;o__Cytophagales;f__Cytophagaceae;g__	0.0216835	0.0476144	0.0797351	0	5	0	3	0	0	1.22013	0.0375879	0.0914998	-0.0790119	1.06653
k__Bacteria;p__Acidobacteria;c__Sva0725;o__Sva0725;f__;g__	0.0290539	0.0606715	0.0743511	0	5	0	3	0	0	1.22013	0.0375879	0.0914998	-0.0924822	1.24836
k__Bacteria;p__Proteobacteria;c__Alphaproteobacteria;o__Rhodobacterales;f__Rhodobacteraceae;g__	0.033882	0.0671336	0.0717422	0	5	0	3	0	0	1.22013	0.0375879	0.0914998	-0.0971504	1.31137
k__Bacteria;p__Proteobacteria;c__Gammaproteobacteria;o__Aeromonadales;f__Succinivibrionaceae;g__	0.0533553	0.0951019	0.06399	0	5	0	3	0	0	1.22013	0.0375879	0.0914998	-0.10841	1.46336
k__Bacteria;p__Firmicutes;c__Erysipelotrichi;o__Erysipelotrichales;f__Erysipelotrichaceae;g__Sharpea	0.107225	0.164309	0.0527488	2	3	2	3	0.332782	0.0271608	2.97938	0.33844	0.500609	0.0234672	0.0828498
k__Bacteria;p__Proteobacteria;c__Gammaproteobacteria;o__Pasteurellales;f__Pasteurellaceae;g__Pasteurella	0.223431	0.293771	-0.0401242	4	1	4	1	2.07097	0.199735	103.768	0.664208	0.829481	0.0299418	0.38344
k__Bacteria;p__Proteobacteria;c__Gammaproteobacteria;o__Enterobacteriales;f__Enterobacteriaceae;g__Salmonella	0.665443	0.747965	-0.0155786	3	2	2	1	1.02279	0.0523418	61.2173	1	1	-0.0215212	0.806609
k__Bacteria;p__Actinobacteria;c__Actinobacteria;o__Actinomycetales;Other;Other	0.671813	0.753138	0.0139458	3	2	3	2	0.762636	0.085199	9.3363	1	1	0.0467222	-0.0351954
k__Bacteria;p__Firmicutes;c__Clostridia;o__Clostridiales;f__Christensenellaceae;g__Christensenella	0.000420005	0.00158338	0.10279	0	4	0	4	0	0	0.755617	0.0123395	0.0375473	-0.0221588	0.299108
k__Bacteria;p__Firmicutes;c__Clostridia;o__Clostridiales;f__Ruminococcaceae;g__Anaerotruncus	0.000955151	0.00322932	0.0949365	0	4	0	4	0	0	0.755617	0.0123395	0.0375473	-0.0408958	0.552028
k__Bacteria;p__Actinobacteria;c__Actinobacteria;o__Actinomycetales;f__Nocardioidaceae;Other	0.0110225	0.0274577	0.0657463	0	4	0	4	0	0	0.755617	0.0123395	0.0375473	-0.0975886	1.31729
k__Bacteria;p__Proteobacteria;c__Alphaproteobacteria;o__Rhizobiales;f__Methylobacteriaceae;g__Methylobacterium	0.0124644	0.0301694	0.0759048	0	4	0	3	0	0	1.22013	0.0375879	0.0914998	-0.0600498	0.810576
k__Bacteria;p__Proteobacteria;c__Betaproteobacteria;o__Burkholderiales;f__Comamonadaceae;g__Acidovorax	0.0153574	0.0357501	0.0612713	0	4	0	4	0	0	0.755617	0.0123395	0.0375473	-0.105121	1.41896
k__Bacteria;p__Actinobacteria;c__Actinobacteria;o__Actinomycetales;f__Dietziaceae;g__Dietzia	0.0363394	0.0716694	0.0683244	0	4	0	2	0	0	2.70781	0.113333	0.216502	-0.057057	0.770177
k__Bacteria;p__Proteobacteria;c__Betaproteobacteria;o__Burkholderiales;Other;Other	0.0371307	0.0727965	0.0679092	0	4	0	2	0	0	2.70781	0.113333	0.216502	-0.0579011	0.781572
k__Bacteria;p__Proteobacteria;c__Alphaproteobacteria;o__RF32;f__;g__	0.0501385	0.0901223	-0.0584032	4	0	4	0	Inf	0.33837	Inf	0.302087	0.496869	0.0583684	0.000347775
k__Bacteria;p__Firmicutes;c__Bacilli;o__Lactobacillales;f__Aerococcaceae;g__Facklamia	0.0530233	0.0949072	0.0541286	0	4	0	3	0	0	1.22013	0.0375879	0.0914998	-0.104389	1.40909
k__Bacteria;p__Firmicutes;Other;Other;Other;Other	0.0635846	0.11011	-0.0552451	4	0	4	0	Inf	0.33837	Inf	0.302087	0.496869	0.0671738	-0.119056
k__Bacteria;p__Actinobacteria;c__Coriobacteriia;o__Coriobacteriales;f__Coriobacteriaceae;g__Slackia	0.0679121	0.115722	0.0640883	0	4	0	1	0	0	19.9399	0.338308	0.500609	-0.00901803	0.121729
k__Bacteria;p__Firmicutes;c__Erysipelotrichi;o__Erysipelotrichales;f__Erysipelotrichaceae;g__Coprobacillus	0.0727042	0.122067	0.0568189	1	3	1	2	0.25188	0.00421275	4.91959	0.264824	0.45126	0.00901639	0.0797914
k__Bacteria;p__Proteobacteria;c__Alphaproteobacteria;o__Caulobacterales;f__Caulobacteraceae;g__Brevundimonas	0.127146	0.18742	0.0463399	0	4	0	2	0	0	2.70781	0.113333	0.216502	-0.104037	1.40433
k__Bacteria;p__Proteobacteria;c__Alphaproteobacteria;o__Rhizobiales;f__Bradyrhizobiaceae;g__	0.204666	0.27077	-0.0428439	4	0	2	0	Inf	0.0958636	Inf	0.55005	0.708759	0.0489584	-0.061026
k__Bacteria;p__Actinobacteria;c__Actinobacteria;o__Actinomycetales;f__Brevibacteriaceae;g__Brevibacterium	0.281851	0.360566	-0.0379433	4	0	1	0	Inf	0.0131251	Inf	1	1	0.025252	0.126669
k__Bacteria;p__Actinobacteria;c__Actinobacteria;o__Actinomycetales;f__Intrasporangiaceae;g__Janibacter	0.347804	0.426202	-0.0277645	3	1	3	1	1.54306	0.121233	82.3309	1	1	0.0116318	0.438763
k__Bacteria;p__Firmicutes;c__Bacilli;o__Lactobacillales;f__Streptococcaceae;Other	0.434006	0.51465	0.0231917	2	2	2	2	0.505656	0.0359125	7.11997	0.605069	0.769431	0.018176	0.155213
k__Bacteria;p__Planctomycetes;c__Planctomycetia;o__Pirellulales;f__Pirellulaceae;g__	0.462299	0.542532	0.0216133	1	3	1	2	0.25188	0.00421275	4.91959	0.264824	0.45126	-0.0735551	1.19152
k__Bacteria;p__Firmicutes;c__Bacilli;o__Bacillales;f__Staphylococcaceae;g__Jeotgalicoccus	0.00308432	0.00931858	0.0752431	0	3	0	3	0	0	1.22013	0.0375879	0.0914998	-0.0245085	0.330825
k__Bacteria;p__Firmicutes;c__Bacilli;o__Lactobacillales;f__Leuconostocaceae;g__Fructobacillus	0.0048787	0.0138555	0.0708803	0	3	0	3	0	0	1.22013	0.0375879	0.0914998	-0.0349724	0.472072
k__Bacteria;p__Proteobacteria;c__Alphaproteobacteria;o__Sphingomonadales;f__Sphingomonadaceae;g__Novosphingobium	0.0110862	0.0274577	0.0623414	0	3	0	3	0	0	1.22013	0.0375879	0.0914998	-0.053981	0.728656
k__Bacteria;p__Proteobacteria;c__Gammaproteobacteria;o__Pseudomonadales;f__Moraxellaceae;g__Perlucidibaca	0.0125682	0.0302489	0.0609524	0	3	0	3	0	0	1.22013	0.0375879	0.0914998	-0.0569141	0.768248
k__Bacteria;p__Actinobacteria;c__Actinobacteria;o__Actinomycetales;f__Dermabacteraceae;g__Brachybacterium	0.0157057	0.0363621	0.0583234	0	3	0	3	0	0	1.22013	0.0375879	0.0914998	-0.0621494	0.838917
k__Bacteria;p__Gemmatimonadetes;c__Gemm-3;o__;f__;g__	0.0256566	0.0554807	0.0525873	0	3	0	3	0	0	1.22013	0.0375879	0.0914998	-0.073664	0.994345
k__Bacteria;p__Proteobacteria;c__Alphaproteobacteria;o__Sphingomonadales;f__Erythrobacteraceae;g__	0.0289928	0.0606715	0.0510634	0	3	0	3	0	0	1.22013	0.0375879	0.0914998	-0.0765275	1.033
k__Bacteria;p__Proteobacteria;c__Gammaproteobacteria;o__Chromatiales;f__Chromatiaceae;g__Halochromatium	0.0476415	0.0872923	0.0599608	0	3	0	1	0	0	19.9399	0.338308	0.500609	0.00569229	-0.0768368
k__Bacteria;p__Firmicutes;c__Bacilli;o__Bacillales;f__Planococcaceae;g__Solibacillus	0.0494198	0.0892069	0.0532216	0	3	0	2	0	0	2.70781	0.113333	0.216502	-0.0533283	0.719847
k__Bacteria;p__Firmicutes;c__Bacilli;o__Lactobacillales;f__Carnobacteriaceae;g__Desemzia	0.0494198	0.0892069	0.0532216	0	3	0	2	0	0	2.70781	0.113333	0.216502	-0.0533283	0.719847
k__Bacteria;p__Proteobacteria;c__Gammaproteobacteria;o__Enterobacteriales;f__Enterobacteriaceae;g__Dickeya	0.0604529	0.105545	0.041448	0	3	0	3	0	0	1.22013	0.0375879	0.0914998	-0.0935516	1.2628
k__Bacteria;p__Bacteroidetes;c__Bacteroidia;o__Bacteroidales;f__[Barnesiellaceae];g__	0.061727	0.107329	-0.0485036	3	0	3	0	Inf	0.211119	Inf	0.552311	0.708759	0.0313525	0.17118
k__Bacteria;p__Firmicutes;c__Clostridia;o__Clostridiales;f__Dehalobacteriaceae;g__Dehalobacterium	0.0699558	0.118259	-0.0470854	3	0	3	0	Inf	0.211119	Inf	0.552311	0.708759	0.0355524	0.115107
k__Bacteria;p__Fusobacteria;c__Fusobacteriia;o__Fusobacteriales;f__Fusobacteriaceae;Other	0.0793133	0.131469	0.0529902	0	3	0	1	0	0	19.9399	0.338308	0.500609	-0.0138551	0.187022
k__Bacteria;p__Verrucomicrobia;c__Verruco-5;o__WCHB1-41;f__WCHB1-25;g__	0.0851199	0.139466	-0.0447544	3	0	3	0	Inf	0.211119	Inf	0.552311	0.708759	0.0423043	0.0244536
k__Bacteria;p__Firmicutes;c__Clostridia;o__Clostridiales;f__Lachnospiraceae;g__Anaerostipes	0.089783	0.143414	-0.0440962	3	0	3	0	Inf	0.211119	Inf	0.552311	0.708759	0.0441785	-0.000821911
k__Bacteria;p__Verrucomicrobia;c__Opitutae;o__[Cerasicoccales];f__[Cerasicoccaceae];g__	0.0924633	0.145886	-0.0437287	3	0	3	0	Inf	0.211119	Inf	0.552311	0.708759	0.0452189	-0.014873
k__Bacteria;Other;Other;Other;Other;Other	0.0972987	0.152387	-0.0430859	3	0	3	0	Inf	0.211119	Inf	0.552311	0.708759	0.047028	-0.0393449
k__Bacteria;p__Tenericutes;c__Mollicutes;o__Acholeplasmatales;f__;g__	0.101675	0.157504	-0.0425224	3	0	3	0	Inf	0.211119	Inf	0.552311	0.708759	0.0486035	-0.0606929
k__Bacteria;p__Proteobacteria;c__Gammaproteobacteria;o__Vibrionales;f__Pseudoalteromonadaceae;g__	0.10953	0.167239	0.04164	0	3	0	2	0	0	2.70781	0.113333	0.216502	-0.0776008	1.04749
k__Bacteria;p__Firmicutes;c__Bacilli;o__Bacillales;f__Sporolactobacillaceae;g__Sporolactobacillus	0.118273	0.178036	-0.0405299	3	0	3	0	Inf	0.211119	Inf	0.552311	0.708759	0.0540964	-0.135403
k__Archaea;p__Euryarchaeota;c__Halobacteria;o__Halobacteriales;f__Halobacteriaceae;g__Halorubrum	0.130179	0.190185	0.0452493	0	3	0	1	0	0	19.9399	0.338308	0.500609	-0.0343757	0.464017
k__Bacteria;p__Proteobacteria;c__Betaproteobacteria;o__Burkholderiales;f__Alcaligenaceae;g__	0.137033	0.197216	0.0380841	0	3	0	2	0	0	2.70781	0.113333	0.216502	-0.0841439	1.13581
k__Bacteria;p__Proteobacteria;c__Alphaproteobacteria;o__BD7-3;f__;g__	0.269893	0.349783	0.0318744	0	3	0	1	0	0	19.9399	0.338308	0.500609	-0.0672515	0.907788
k__Bacteria;p__Proteobacteria;c__Betaproteobacteria;o__Burkholderiales;f__Oxalobacteraceae;Other	0.369464	0.44461	0.0224224	1	2	1	2	0.25188	0.00421275	4.91959	0.264824	0.45126	-0.0353002	0.675723
k__Bacteria;p__Actinobacteria;c__Actinobacteria;o__Actinomycetales;f__Microbacteriaceae;g__Agromyces	1.73722e-05	9.02508e-05	-0.0604846	2	0	1	0	Inf	0.0131251	Inf	1	1	-0.111597	1.71749
k__Bacteria;p__Firmicutes;c__Bacilli;o__Bacillales;f__Planococcaceae;g__Planomicrobium	1.73722e-05	9.02508e-05	-0.0604846	2	0	1	0	Inf	0.0131251	Inf	1	1	-0.111597	1.71749
k__Bacteria;p__Actinobacteria;c__Actinobacteria;o__Actinomycetales;f__Nocardioidaceae;g__Nocardioides	0.0081718	0.0214888	0.0560657	0	2	0	2	0	0	2.70781	0.113333	0.216502	-0.00302962	0.040895
k__Bacteria;p__Proteobacteria;c__Alphaproteobacteria;o__Rhizobiales;f__Phyllobacteriaceae;g__	0.0103153	0.0258489	0.0542942	0	2	0	2	0	0	2.70781	0.113333	0.216502	-0.00790246	0.10667
k__Bacteria;p__Proteobacteria;c__Alphaproteobacteria;o__Rhodospirillales;f__Acetobacteraceae;g__	0.0126983	0.0303903	0.0526053	0	2	0	2	0	0	2.70781	0.113333	0.216502	-0.0124167	0.167605
k__Bacteria;p__Proteobacteria;c__Gammaproteobacteria;o__Xanthomonadales;f__Xanthomonadaceae;g__Pseudoxanthomonas	0.0148523	0.0349563	0.0513329	0	2	0	2	0	0	2.70781	0.113333	0.216502	-0.0157597	0.212731
k__Bacteria;p__Firmicutes;c__Erysipelotrichi;o__Erysipelotrichales;f__Erysipelotrichaceae;g__Erysipelothrix	0.0260702	0.0560905	0.0463429	0	2	0	2	0	0	2.70781	0.113333	0.216502	-0.0282837	0.381784
k__Bacteria;p__Actinobacteria;c__Thermoleophilia;o__Solirubrobacterales;f__Patulibacteraceae;g__	0.0294684	0.0611802	0.0451442	0	2	0	2	0	0	2.70781	0.113333	0.216502	-0.0311155	0.420009
k__Bacteria;p__Actinobacteria;c__Actinobacteria;o__Actinomycetales;f__Micrococcaceae;g__Nesterenkonia	0.0295848	0.0611802	0.0520536	0	2	0	1	0	0	19.9399	0.338308	0.500609	0.0179301	-0.242027
k__Bacteria;p__Acidobacteria;c__[Chloracidobacteria];o__RB41;f__Ellin6075;g__	0.030082	0.0613155	0.0449521	0	2	0	2	0	0	2.70781	0.113333	0.216502	-0.0315803	0.426283
k__Bacteria;p__Proteobacteria;c__Alphaproteobacteria;o__Sphingomonadales;f__Sphingomonadaceae;g__Sphingopyxis	0.030082	0.0613155	0.0449521	0	2	0	2	0	0	2.70781	0.113333	0.216502	-0.0315803	0.426283
k__Bacteria;p__Firmicutes;c__Clostridia;o__Clostridiales;f__Clostridiaceae;g__Caloramator	0.0305263	0.0619248	0.051775	0	2	0	1	0	0	19.9399	0.338308	0.500609	0.0170852	-0.230622
k__Bacteria;p__Proteobacteria;c__Betaproteobacteria;o__Burkholderiales;f__Oxalobacteraceae;g__Cupriavidus	0.0372527	0.0727965	0.042869	0	2	0	2	0	0	2.70781	0.113333	0.216502	-0.036485	0.492489
k__Bacteria;p__Actinobacteria;c__Actinobacteria;o__Actinomycetales;f__Intrasporangiaceae;Other	0.037508	0.0729609	0.0427967	0	2	0	2	0	0	2.70781	0.113333	0.216502	-0.0366459	0.49466
k__Archaea;p__Euryarchaeota;c__Thermoplasmata;o__E2;f__[Methanomassiliicoccaceae];g__vadinCA11	0.0426892	0.0808249	0.0414955	0	2	0	2	0	0	2.70781	0.113333	0.216502	-0.0396441	0.535132
k__Bacteria;p__Proteobacteria;c__Betaproteobacteria;o__Neisseriales;f__Neisseriaceae;g__Vogesella	0.0434636	0.081566	0.0413166	0	2	0	2	0	0	2.70781	0.113333	0.216502	-0.0400602	0.540748
k__Bacteria;p__Proteobacteria;c__Alphaproteobacteria;o__Rhodobacterales;f__Rhodobacteraceae;g__Rhodobaca	0.0477444	0.0872923	0.0475178	0	2	0	1	0	0	19.9399	0.338308	0.500609	0.00451104	-0.0608917
k__Bacteria;p__Proteobacteria;c__Alphaproteobacteria;o__Sphingomonadales;f__Sphingomonadaceae;Other	0.0477444	0.0872923	0.0475178	0	2	0	1	0	0	19.9399	0.338308	0.500609	0.00451104	-0.0608917
k__Bacteria;p__Proteobacteria;c__Gammaproteobacteria;o__Thiotrichales;f__Piscirickettsiaceae;g__	0.0477444	0.0872923	0.0475178	0	2	0	1	0	0	19.9399	0.338308	0.500609	0.00451104	-0.0608917
k__Bacteria;p__Proteobacteria;c__Gammaproteobacteria;o__[Marinicellales];f__[Marinicellaceae];g__	0.0477444	0.0872923	0.0475178	0	2	0	1	0	0	19.9399	0.338308	0.500609	0.00451104	-0.0608917
k__Bacteria;p__Firmicutes;c__Clostridia;o__Clostridiales;f__Gracilibacteraceae;g__	0.0870967	0.140542	0.033781	0	2	0	2	0	0	2.70781	0.113333	0.216502	-0.0564904	0.762529
k__Bacteria;p__Firmicutes;c__Clostridia;o__Clostridiales;f__Lachnospiraceae;g__Butyrivibrio	0.0870967	0.140542	0.033781	0	2	0	2	0	0	2.70781	0.113333	0.216502	-0.0564904	0.762529
k__Bacteria;p__Proteobacteria;c__Betaproteobacteria;o__Burkholderiales;f__Oxalobacteraceae;g__Oxalobacter	0.0895201	0.143414	-0.0360935	2	0	2	0	Inf	0.0958636	Inf	0.55005	0.708759	0.0105754	0.254688
k__Bacteria;p__Actinobacteria;c__Actinobacteria;o__Actinomycetales;f__Dermacoccaceae;g__Dermacoccus	0.0918178	0.14549	0.0331672	0	2	0	2	0	0	2.70781	0.113333	0.216502	-0.0577517	0.779555
k__Bacteria;p__Proteobacteria;c__Alphaproteobacteria;o__Kiloniellales;f__Kiloniellaceae;g__Thalassospira	0.0987085	0.154029	0.0323217	0	2	0	2	0	0	2.70781	0.113333	0.216502	-0.0594847	0.802948
k__Bacteria;p__Firmicutes;c__Clostridia;o__Clostridiales;f__[Tissierellaceae];g__WAL_1855D	0.121619	0.181789	-0.0330411	2	0	2	0	Inf	0.0958636	Inf	0.55005	0.708759	0.0197581	0.132573
k__Bacteria;p__Actinobacteria;c__Actinobacteria;o__Actinomycetales;f__Actinomycetaceae;g__	0.123964	0.184645	0.0295907	0	2	0	2	0	0	2.70781	0.113333	0.216502	-0.0649479	0.876692
k__Bacteria;p__Proteobacteria;c__Alphaproteobacteria;o__Rhizobiales;f__Phyllobacteriaceae;g__Phyllobacterium	0.12473	0.184851	-0.0327749	2	0	2	0	Inf	0.0958636	Inf	0.55005	0.708759	0.0205425	0.122087
k__Bacteria;p__Proteobacteria;c__Gammaproteobacteria;o__Alteromonadales;f__[Chromatiaceae];Other	0.127592	0.187428	0.0292372	0	2	0	2	0	0	2.70781	0.113333	0.216502	-0.0656397	0.886031
k__Bacteria;p__GN02;c__BD1-5;o__;f__;g__	0.130362	0.190185	0.0358592	0	2	0	1	0	0	19.9399	0.338308	0.500609	-0.0272421	0.367725
k__Bacteria;p__Bacteroidetes;c__Flavobacteriia;o__Flavobacteriales;f__[Weeksellaceae];g__	0.131257	0.190838	0.0288883	0	2	0	2	0	0	2.70781	0.113333	0.216502	-0.0663186	0.895195
k__Bacteria;p__WPS-2;c__;o__;f__;g__	0.142428	0.203606	-0.0313384	2	0	2	0	Inf	0.0958636	Inf	0.55005	0.708759	0.024734	0.0659162
k__Bacteria;p__Tenericutes;c__Mollicutes;o__Anaeroplasmatales;f__Anaeroplasmataceae;g__Anaeroplasma	0.143608	0.204605	-0.0312469	2	0	2	0	Inf	0.0958636	Inf	0.55005	0.708759	0.0249985	0.0623638
k__Bacteria;p__Firmicutes;c__Bacilli;o__Bacillales;f__Paenibacillaceae;g__Brevibacillus	0.161113	0.227266	-0.029944	2	0	2	0	Inf	0.0958636	Inf	0.55005	0.708759	0.028736	0.0120568
k__Archaea;p__Euryarchaeota;c__Methanobacteria;o__Methanobacteriales;f__Methanobacteriaceae;g__Methanosphaera	0.162293	0.227424	-0.02986	2	0	2	0	Inf	0.0958636	Inf	0.55005	0.708759	0.0289753	0.00882971
k__Bacteria;p__Fusobacteria;c__Fusobacteriia;o__Fusobacteriales;f__Leptotrichiaceae;g__	0.184067	0.252944	-0.0283716	2	0	2	0	Inf	0.0958636	Inf	0.55005	0.708759	0.033174	-0.0479316
k__Bacteria;p__Actinobacteria;c__Thermoleophilia;o__Solirubrobacterales;f__Solirubrobacteraceae;g__	0.188401	0.256812	-0.0280894	2	0	2	0	Inf	0.0958636	Inf	0.55005	0.708759	0.0339622	-0.0586148
k__Bacteria;p__Proteobacteria;c__Alphaproteobacteria;o__Rhodospirillales;f__Rhodospirillaceae;g__Novispirillum	0.189293	0.256812	0.0306854	0	2	0	1	0	0	19.9399	0.338308	0.500609	-0.0402687	0.543562
k__Bacteria;p__Proteobacteria;c__Betaproteobacteria;o__Burkholderiales;f__Alcaligenaceae;g__Achromobacter	0.189293	0.256812	0.0306854	0	2	0	1	0	0	19.9399	0.338308	0.500609	-0.0402687	0.543562
k__Bacteria;p__Chloroflexi;c__Anaerolineae;o__Anaerolineales;f__Anaerolinaceae;g__Anaerolinea	0.191364	0.258797	-0.0278988	2	0	2	0	Inf	0.0958636	Inf	0.55005	0.708759	0.034493	-0.0658146
k__Bacteria;p__Firmicutes;c__Bacilli;o__Bacillales;f__Alicyclobacillaceae;g__	0.194364	0.259827	-0.0277079	2	0	2	0	Inf	0.0958636	Inf	0.55005	0.708759	0.0350239	-0.0730189
k__Bacteria;p__Firmicutes;c__Bacilli;o__Bacillales;f__Bacillaceae;g__Marinibacillus	0.270137	0.349783	0.0252598	0	2	0	1	0	0	19.9399	0.338308	0.500609	-0.0532956	0.719405
k__Bacteria;p__Bacteroidetes;c__Bacteroidia;o__Bacteroidales;f__Porphyromonadaceae;g__Paludibacter	0.276786	0.357305	-0.0261888	2	0	1	0	Inf	0.0131251	Inf	1	1	0.0164045	0.0976542
k__Bacteria;p__Firmicutes;c__Bacilli;o__Bacillales;f__Paenibacillaceae;g__Ammoniphilus	0.279431	0.358547	0.0247169	0	2	0	1	0	0	19.9399	0.338308	0.500609	-0.0545645	0.736533
k__Bacteria;p__Proteobacteria;c__Gammaproteobacteria;o__Pseudomonadales;f__Moraxellaceae;Other	0.279431	0.358547	0.0247169	0	2	0	1	0	0	19.9399	0.338308	0.500609	-0.0545645	0.736533
k__Bacteria;p__Actinobacteria;c__Actinobacteria;o__Actinomycetales;f__Nocardiaceae;g__Rhodococcus	0.296135	0.372135	0.0237734	0	2	0	1	0	0	19.9399	0.338308	0.500609	-0.0567545	0.766094
k__Bacteria;p__Bacteroidetes;c__Sphingobacteriia;o__Sphingobacteriales;f__Sphingobacteriaceae;g__	0.296135	0.372135	0.0237734	0	2	0	1	0	0	19.9399	0.338308	0.500609	-0.0567545	0.766094
k__Bacteria;p__Proteobacteria;c__Betaproteobacteria;o__Rhodocyclales;f__Rhodocyclaceae;g__Thauera	0.283073	0.361046	-0.0163413	1	0	1	0	Inf	0.0131251	Inf	1	1	0.0108754	0.0545532
k__Bacteria;p__Tenericutes;c__Mollicutes;o__Anaeroplasmatales;f__Anaeroplasmataceae;g__	0.317116	0.395004	-0.0152347	1	0	1	0	Inf	0.0131251	Inf	1	1	0.0140461	0.011863
k__Bacteria;p__Proteobacteria;c__Alphaproteobacteria;o__Rickettsiales;f__;g__	0.317116	0.395004	-0.0152347	1	0	1	0	Inf	0.0131251	Inf	1	1	0.0140461	0.011863
k__Bacteria;p__Firmicutes;c__Clostridia;o__Clostridiales;f__Lachnospiraceae;g__Oribacterium	0.318848	0.396003	-0.0151803	1	0	1	0	Inf	0.0131251	Inf	1	1	0.0142011	0.00977289
k__Bacteria;p__Proteobacteria;c__Gammaproteobacteria;o__Aeromonadales;f__Succinivibrionaceae;g__Ruminobacter	0.360673	0.43774	-0.0139137	1	0	1	0	Inf	0.0131251	Inf	1	1	0.0177796	-0.0385845
k__Archaea;p__Euryarchaeota;c__Halobacteria;o__Halobacteriales;f__Halobacteriaceae;g__Haloarcula	0.367241	0.444116	-0.0137225	1	0	1	0	Inf	0.0131251	Inf	1	1	0.0183154	-0.0458408
k__Archaea;p__Euryarchaeota;c__Halobacteria;o__Halobacteriales;f__Halobacteriaceae;g__Haloquadratum	1	1	0	0	0	0	0	0	0	Inf	1	1	0	0
k__Bacteria;p__Acidobacteria;c__Solibacteres;o__Solibacterales;f__;g__	1	1	0	0	0	0	0	0	0	Inf	1	1	0	0
k__Bacteria;p__Actinobacteria;c__Actinobacteria;o__Actinomycetales;f__Intrasporangiaceae;g__	1	1	0	0	0	0	0	0	0	Inf	1	1	0	0
k__Bacteria;p__Actinobacteria;c__Actinobacteria;o__Actinomycetales;f__Microbacteriaceae;g__Leucobacter	1	1	0	0	0	0	0	0	0	Inf	1	1	0	0
k__Bacteria;p__Actinobacteria;c__Actinobacteria;o__Actinomycetales;f__Sporichthyaceae;g__	1	1	0	0	0	0	0	0	0	Inf	1	1	0	0
k__Bacteria;p__Bacteroidetes;c__Bacteroidia;o__Bacteroidales;f__[Paraprevotellaceae];g__Paraprevotella	1	1	0	0	0	0	0	0	0	Inf	1	1	0	0
k__Bacteria;p__Bacteroidetes;c__Flavobacteriia;o__Flavobacteriales;f__Cryomorphaceae;g__Fluviicola	1	1	0	0	0	0	0	0	0	Inf	1	1	0	0
k__Bacteria;p__Bacteroidetes;c__Flavobacteriia;o__Flavobacteriales;f__Flavobacteriaceae;g__Myroides	1	1	0	0	0	0	0	0	0	Inf	1	1	0	0
k__Bacteria;p__Elusimicrobia;c__Elusimicrobia;o__Elusimicrobiales;f__Elusimicrobiaceae;g__	1	1	0	0	0	0	0	0	0	Inf	1	1	0	0
k__Bacteria;p__Firmicutes;c__Bacilli;o__Bacillales;f__Bacillaceae;g__Pontibacillus	1	1	0	0	0	0	0	0	0	Inf	1	1	0	0
k__Bacteria;p__Firmicutes;c__Bacilli;o__Lactobacillales;f__Aerococcaceae;g__	1	1	0	0	0	0	0	0	0	Inf	1	1	0	0
k__Bacteria;p__Firmicutes;c__Clostridia;o__Clostridiales;f__Caldicoprobacteraceae;g__Caldicoprobacter	1	1	0	0	0	0	0	0	0	Inf	1	1	0	0
k__Bacteria;p__Firmicutes;c__Clostridia;o__Clostridiales;f__Dehalobacteriaceae;g__	1	1	0	0	0	0	0	0	0	Inf	1	1	0	0
k__Bacteria;p__Firmicutes;c__Clostridia;o__Clostridiales;f__EtOH8;g__	1	1	0	0	0	0	0	0	0	Inf	1	1	0	0
k__Bacteria;p__Firmicutes;c__Clostridia;o__Clostridiales;f__Eubacteriaceae;g__Anaerofustis	1	1	0	0	0	0	0	0	0	Inf	1	1	0	0
k__Bacteria;p__Firmicutes;c__Clostridia;o__Clostridiales;f__Peptococcaceae;g__	1	1	0	0	0	0	0	0	0	Inf	1	1	0	0
k__Bacteria;p__Firmicutes;c__Clostridia;o__Clostridiales;f__Veillonellaceae;g__Thermosinus	1	1	0	0	0	0	0	0	0	Inf	1	1	0	0
k__Bacteria;p__Firmicutes;c__Clostridia;o__Clostridiales;f__[Mogibacteriaceae];g__Anaerovorax	1	1	0	0	0	0	0	0	0	Inf	1	1	0	0
k__Bacteria;p__Firmicutes;c__Clostridia;o__Clostridiales;f__[Tissierellaceae];g__Tissierella_Soehngenia	1	1	0	0	0	0	0	0	0	Inf	1	1	0	0
k__Bacteria;p__Firmicutes;c__Clostridia;o__SHA-98;f__;g__	1	1	0	0	0	0	0	0	0	Inf	1	1	0	0
k__Bacteria;p__Firmicutes;c__Erysipelotrichi;o__Erysipelotrichales;f__Erysipelotrichaceae;g__cc_115	1	1	0	0	0	0	0	0	0	Inf	1	1	0	0
k__Bacteria;p__Proteobacteria;c__Alphaproteobacteria;o__Rhodospirillales;f__Rhodospirillaceae;g__Skermanella	1	1	0	0	0	0	0	0	0	Inf	1	1	0	0
k__Bacteria;p__Proteobacteria;c__Betaproteobacteria;o__Burkholderiales;f__Comamonadaceae;g__Hydrogenophaga	1	1	0	0	0	0	0	0	0	Inf	1	1	0	0
k__Bacteria;p__Proteobacteria;c__Betaproteobacteria;o__Procabacteriales;f__Procabacteriaceae;g__	1	1	0	0	0	0	0	0	0	Inf	1	1	0	0
k__Bacteria;p__Proteobacteria;c__Betaproteobacteria;o__Rhodocyclales;f__Rhodocyclaceae;g__Hydrogenophilus	1	1	0	0	0	0	0	0	0	Inf	1	1	0	0
k__Bacteria;p__Proteobacteria;c__Betaproteobacteria;o__Rhodocyclales;f__Rhodocyclaceae;g__Methyloversatilis	1	1	0	0	0	0	0	0	0	Inf	1	1	0	0
k__Bacteria;p__Synergistetes;c__Synergistia;o__Synergistales;f__Synergistaceae;g__	1	1	0	0	0	0	0	0	0	Inf	1	1	0	0
k__Bacteria;p__Tenericutes;c__RF3;o__ML615J-28;f__;g__	1	1	0	0	0	0	0	0	0	Inf	1	1	0	0
k__Bacteria;p__Thermotogae;c__Thermotogae;o__Thermotogales;f__Thermotogaceae;g__Fervidobacterium	1	1	0	0	0	0	0	0	0	Inf	1	1	0	0

## Sheet: C-section vs. Vaginal
Taxa	pvalues	adjPvalues	MGS_categoryVaginal	counts in group 0	counts in group 1	Total counts	+samples in group 0	+samples in group 1	oddsRatio	lower	upper	fisherP	fisherAdjP	(Intercept)	scalingFactor
k__Bacteria;p__Actinobacteria;c__Actinobacteria;o__Bifidobacteriales;f__Bifidobacteriaceae;g__Bifidobacterium;s__Breve	0.506984	0.72562	0.680061	29876.5	681563	18	114	0.931911	0.379091	2.41191	1	1	6.67338	12.9527
k__Bacteria;p__Proteobacteria;c__Gammaproteobacteria;o__Enterobacteriales;f__Enterobacteriaceae;g__	0.00126094	0.0119441	2.09656	72100	512864	26	173	0	0	0.84586	0.018806	0.138127	6.8725	8.46955
k__Bacteria;p__Actinobacteria;c__Actinobacteria;o__Bifidobacteriales;f__Bifidobacteriaceae;g__Bifidobacterium;s__Pseudocatenulatum	0.00383484	0.0308234	3.37835	14734.2	440205	11	92	0.571295	0.227506	1.38047	0.221858	0.744185	4.22422	-0.0553488
k__Bacteria;p__Firmicutes;c__Bacilli;o__Lactobacillales;f__Streptococcaceae;g__Streptococcus	0.000725852	0.00754178	1.72739	26076	408464	26	173	0	0	0.84586	0.018806	0.138127	7.437	7.21643
k__Bacteria;p__Actinobacteria;c__Actinobacteria;o__Bifidobacteriales;f__Bifidobacteriaceae;g__Bifidobacterium;s__Longum	0.417731	0.660849	0.859549	13866.6	351506	17	96	1.23827	0.511982	3.11014	0.683951	1	5.92963	-0.0779669
k__Bacteria;p__Firmicutes;c__Bacilli;o__Lactobacillales;f__Enterococcaceae;g__Enterococcus	0.458559	0.679158	0.522494	24089	321184	26	171	0.15444	0.0107465	2.21538	0.09411	0.43577	5.9247	8.30887
k__Bacteria;p__Firmicutes;c__Bacilli;o__Lactobacillales;f__Lactobacillaceae;g__Lactobacillus	0.0975816	0.346031	1.15592	16457	327823	26	172	0.0773353	0.00128143	1.53368	0.0515038	0.288692	3.95719	19.3017
k__Bacteria;p__Actinobacteria;c__Actinobacteria;o__Bifidobacteriales;f__Bifidobacteriaceae;g__Bifidobacterium;s__Bifidum	0.0210633	0.115038	-2.24827	32067.5	115534	16	54	2.92101	1.20338	7.27731	0.0101939	0.0852344	6.75937	-2.23367
k__Bacteria;p__Bacteroidetes;c__Bacteroidia;o__Bacteroidales;f__Bacteroidaceae;g__Bacteroides	0.059786	0.24256	1.31377	632	140728	24	171	0.0718953	0.00619619	0.531657	0.00379079	0.0393873	2.68022	11.2364
k__Bacteria;p__Firmicutes;c__Bacilli;o__Bacillales;f__Staphylococcaceae;g__Staphylococcus	0.000372831	0.00496331	2.39566	615	108599	21	164	0.16704	0.04917	0.585813	0.00231319	0.0281549	3.17056	-1.02927
k__Bacteria;p__Firmicutes;c__Bacilli;o__Bacillales;f__Planococcaceae;g__	3.61152e-05	0.000699323	2.29276	741	76558	26	172	0.0773353	0.00128143	1.53368	0.0515038	0.288692	3.0933	7.18815
k__Bacteria;p__Actinobacteria;c__Actinobacteria;o__Bifidobacteriales;f__Bifidobacteriaceae;g__Bifidobacterium;s__Adolescentis	0.760464	0.892446	-0.250783	4212.72	53594.7	6	22	1.86515	0.556664	5.46601	0.239229	0.783936	2.34599	-0.30839
k__Bacteria;p__Actinobacteria;c__Actinobacteria;o__Bifidobacteriales;f__Bifidobacteriaceae;g__Bifidobacterium;s__BifidumPseudocatenulatum	0.259343	0.577836	1.03456	1954.93	40245.9	4	32	0.73544	0.173466	2.35851	0.791579	1	2.11801	-2.25723
k__Bacteria;p__Actinobacteria;c__Actinobacteria;o__Bifidobacteriales;f__Bifidobacteriaceae;g__Bifidobacterium;s__Unknown	0.833659	0.948344	-0.172161	5576.69	30410.6	9	50	1.16434	0.433196	2.92447	0.823306	1	3.0503	5.68383
k__Bacteria;p__Firmicutes;c__Clostridia;o__Clostridiales;f__Clostridiaceae;g__Clostridium	0.0594094	0.24256	1.02359	155	34897	21	145	0.581104	0.211436	1.77543	0.282902	0.839104	0.901705	13.5416
k__Bacteria;p__Proteobacteria;c__Gammaproteobacteria;o__Enterobacteriales;f__Enterobacteriaceae;Other	0.107495	0.354982	1.03715	193	25831	10	87	0.550789	0.214074	1.34323	0.161027	0.601732	1.64398	-1.58311
k__Bacteria;p__Actinobacteria;c__Actinobacteria;o__Actinomycetales;f__Micrococcaceae;g__Rothia	0.359856	0.660849	0.479415	3488	21227	26	162	0.883256	0.177047	8.65293	1	1	4.36373	5.67489
k__Bacteria;p__Firmicutes;c__Bacilli;o__Lactobacillales;Other;Other	0.0012617	0.0119441	1.56281	27	21271	9	119	0.216779	0.0807939	0.541333	0.00047363	0.00917119	0.451311	3.9855
k__Bacteria;p__Firmicutes;c__Bacilli;o__Lactobacillales;f__Carnobacteriaceae;g__Granulicatella	0.0371154	0.173749	0.752715	1	20871	1	38	0.132366	0.00313669	0.858993	0.0199511	0.140677	0.0631423	0.0701417
k__Bacteria;p__Actinobacteria;c__Actinobacteria;o__Bifidobacteriales;f__Bifidobacteriaceae;g__Bifidobacterium;s__Infantis	0.502978	0.72562	-0.358034	516.409	18020.7	5	25	1.28524	0.349213	3.91052	0.578249	1	1.1741	2.52173
k__Bacteria;p__Firmicutes;c__Clostridia;o__Clostridiales;f__Lachnospiraceae;g__	0.428155	0.660849	-0.300957	677	17512	25	163	0.513323	0.120621	3.09891	0.397729	1	2.3387	15.8599
k__Bacteria;p__Firmicutes;c__Clostridia;o__Clostridiales;f__Lachnospiraceae;g__Blautia	0.674655	0.807312	-0.175925	278	17236	25	159	0.734992	0.185556	4.26901	0.712008	1	2.05167	8.47565
k__Bacteria;p__Firmicutes;c__Bacilli;o__Lactobacillales;f__;g__	0.00892366	0.0584843	1.19629	699	14161	16	141	0.304848	0.121252	0.779497	0.00655135	0.064904	1.17488	7.68418
k__Bacteria;p__Firmicutes;c__Clostridia;o__Clostridiales;f__Veillonellaceae;g__Veillonella	0.119801	0.36898	0.844995	273	11579	17	121	0.665578	0.27189	1.68828	0.380908	0.983435	1.79599	4.03885
k__Bacteria;p__Firmicutes;c__Clostridia;o__Clostridiales;f__Lachnospiraceae;g__[Ruminococcus]	0.0678223	0.265067	-0.758718	323	10546	24	103	4.05394	1.312	16.7677	0.0101469	0.0852344	1.55128	15.9108
k__Bacteria;p__Actinobacteria;c__Actinobacteria;o__Actinomycetales;f__Actinomycetaceae;g__Actinomyces	0.790734	0.913645	-0.14065	464	10312	9	94	0.3999	0.150424	0.989856	0.0405507	0.254518	1.8605	3.07961
k__Bacteria;p__Bacteroidetes;c__Bacteroidia;o__Bacteroidales;f__Porphyromonadaceae;g__Parabacteroides	0.439045	0.668437	0.35421	99	10514	19	118	0.984064	0.393469	2.63619	1	1	1.0257	8.1169
k__Bacteria;p__Firmicutes;c__Bacilli;o__Lactobacillales;f__Enterococcaceae;Other	0.449617	0.674344	-0.349656	409	10177	20	114	1.29225	0.507428	3.60369	0.668321	1	1.8645	9.53054
k__Bacteria;p__Firmicutes;c__Clostridia;o__Clostridiales;f__Clostridiaceae;g__	2.7144e-05	0.000578168	1.55273	179	9861	21	169	0.0727844	0.0143841	0.313632	0.000110706	0.00235803	1.62204	8.05082
Unassigned;Other;Other;Other;Other;Other	0.000708751	0.00754178	0.870526	1060	8296	23	173	0	0	0.158712	3.77951e-05	0.000894485	2.30191	15.6748
k__Bacteria;p__Firmicutes;c__Clostridia;o__Clostridiales;f__Veillonellaceae;g__Megamonas	0.151245	0.435342	0.554213	1	9168	1	33	0.158004	0.00373051	1.0332	0.0540641	0.299108	0.231898	-1.9388
k__Bacteria;p__Actinobacteria;c__Actinobacteria;o__Bifidobacteriales;f__Bifidobacteriaceae;g__Bifidobacterium;s__Animalis	0.572103	0.72562	0.147064	0	7084	0	1	0	0	240.064	1	1	0.0261903	-0.316533
k__Bacteria;p__Firmicutes;c__Clostridia;o__Clostridiales;Other;Other	0.0282456	0.144972	0.732564	52	7028	11	126	0.243362	0.0953487	0.596864	0.000801964	0.0131399	0.873694	3.84974
k__Bacteria;p__Firmicutes;c__Clostridia;o__Clostridiales;f__Veillonellaceae;g__Megasphaera	0.533371	0.72562	0.256319	51	6791	10	65	0.923426	0.357679	2.26288	1	1	0.336665	8.73077
k__Bacteria;p__Proteobacteria;c__Gammaproteobacteria;o__Enterobacteriales;f__Enterobacteriaceae;g__Klebsiella	0.889576	0.994644	0.0654929	3426	3164	2	35	0.304659	0.0334661	1.31774	0.11839	0.509437	1.07925	-1.66383
k__Bacteria;p__Proteobacteria;c__Gammaproteobacteria;o__Enterobacteriales;f__Enterobacteriaceae;g__Erwinia	0.989985	1	-0.00606521	406	6147	6	57	0.556515	0.174719	1.51834	0.275818	0.833323	1.02105	4.5109
k__Bacteria;p__Verrucomicrobia;c__Verrucomicrobiae;o__Verrucomicrobiales;f__Verrucomicrobiaceae;g__Akkermansia	0.122103	0.36898	-0.404851	69	5390	16	54	2.92101	1.20338	7.27731	0.0101939	0.0852344	0.324499	12.0255
k__Bacteria;p__Firmicutes;c__Clostridia;o__Clostridiales;f__Peptostreptococcaceae;g__	0.000572267	0.00649225	-1.26193	3657	1609	20	113	1.32563	0.520835	3.69498	0.667759	1	1.96134	10.2861
k__Bacteria;p__Proteobacteria;c__Gammaproteobacteria;o__Enterobacteriales;f__Enterobacteriaceae;g__Citrobacter	0.390284	0.660849	0.302377	23	3830	8	37	1.46724	0.516211	3.83037	0.463268	1	0.254292	5.0207
k__Bacteria;p__Firmicutes;c__Clostridia;o__Clostridiales;f__Clostridiaceae;Other	0.0149025	0.0881733	1.05354	17	3820	6	83	0.29737	0.0939118	0.804316	0.0127729	0.0989322	0.0119632	6.25215
k__Bacteria;p__Firmicutes;c__Clostridia;o__Clostridiales;f__[Tissierellaceae];g__Anaerococcus	0.690458	0.819317	0.112077	25	3746	10	58	1.10099	0.425183	2.70827	0.831758	1	0.338952	5.38032
k__Bacteria;p__Firmicutes;c__Bacilli;o__Lactobacillales;f__Leuconostocaceae;g__	7.73122e-14	1.09783e-11	-2.77364	1083	2039	25	48	21.3585	6.10116	115.836	5.88296e-10	5.01228e-08	2.88649	18.2493
k__Bacteria;p__Firmicutes;c__Bacilli;o__Lactobacillales;f__Lactobacillaceae;g__	0.00353249	0.0295067	1.00716	27	3003	3	89	0.114273	0.0213197	0.395324	5.48138e-05	0.00122898	0.102583	5.22041
k__Bacteria;p__Actinobacteria;c__Coriobacteriia;o__Coriobacteriales;f__Coriobacteriaceae;g__Collinsella	0.338207	0.646239	0.402369	268	2689	8	72	0.562648	0.202614	1.42481	0.217252	0.744185	0.8887	1.4045
k__Bacteria;p__Proteobacteria;c__Gammaproteobacteria;o__Oceanospirillales;f__Halomonadaceae;g__Halomonas	0.00314514	0.0270738	-0.489585	100	2802	21	109	1.75684	0.672158	5.17219	0.28758	0.839104	0.541319	14.2948
k__Bacteria;p__Firmicutes;c__Clostridia;o__Clostridiales;f__Lachnospiraceae;Other	0.361804	0.660849	-0.300325	117	2736	18	94	1.50971	0.618626	3.88535	0.413172	1	1.06136	9.16398
k__Bacteria;p__Firmicutes;c__Erysipelotrichi;o__Erysipelotrichales;f__Erysipelotrichaceae;g__	0.734903	0.867226	-0.107179	78	2702	16	89	1.25699	0.522634	3.09834	0.684497	1	0.8719	6.99082
k__Bacteria;p__Bacteroidetes;c__Bacteroidia;o__Bacteroidales;f__Prevotellaceae;g__Prevotella	0.178846	0.479587	-0.415442	260	2337	18	127	0.653451	0.262822	1.70682	0.364451	0.958372	0.92333	15.9275
k__Bacteria;p__Firmicutes;c__Clostridia;o__Clostridiales;f__Ruminococcaceae;g__	0.403808	0.660849	0.169562	312	2259	24	170	0.107971	0.0149261	0.679742	0.00798389	0.0736157	2.09009	11.0066
k__Bacteria;p__Firmicutes;c__Bacilli;o__Lactobacillales;f__Leuconostocaceae;g__Leuconostoc	1.33225e-11	1.13507e-09	-2.59766	901	1598	25	42	25.5273	7.25084	138.799	4.83533e-11	6.86617e-09	2.90362	15.8171
k__Bacteria;p__Firmicutes;c__Bacilli;o__Gemellales;f__Gemellaceae;g__	2.59022e-05	0.000578168	1.88902	13	2316	2	121	0.0335999	0.00375782	0.142251	1.91462e-10	2.03907e-08	0.665502	-3.64055
k__Bacteria;p__Proteobacteria;c__Gammaproteobacteria;o__Pseudomonadales;f__Moraxellaceae;g__Acinetobacter	2.02532e-08	1.23255e-06	-1.46474	400	1739	23	100	3.34011	1.16815	11.7803	0.020131	0.140677	1.55978	18.6858
k__Bacteria;p__Firmicutes;c__Bacilli;o__Bacillales;Other;Other	2.00743e-05	0.000503038	1.91537	3	2133	3	105	0.0785883	0.0146492	0.272483	6.12755e-07	2.17528e-05	0.291011	-1.12374
k__Bacteria;p__Firmicutes;c__Clostridia;o__Clostridiales;f__;g__	0.542356	0.72562	-0.148289	259	1639	22	161	0.27583	0.0847941	0.988724	0.0239609	0.162021	1.84186	10.3746
k__Bacteria;p__Proteobacteria;c__Gammaproteobacteria;o__Aeromonadales;f__Aeromonadaceae;g__	0.00511488	0.0363156	-0.628687	76	1620	13	32	3.7866	1.49944	9.50951	0.00248008	0.0293476	-0.0028027	14.9382
k__Bacteria;p__Firmicutes;c__Bacilli;o__Lactobacillales;f__Streptococcaceae;g__Lactococcus	6.3272e-07	2.58344e-05	-1.54923	278	1410	22	51	8.66528	3.17087	27.696	2.0666e-06	6.28836e-05	1.5945	13.269
k__Bacteria;p__Proteobacteria;c__Gammaproteobacteria;o__Enterobacteriales;f__Enterobacteriaceae;g__Proteus	0.523281	0.72562	0.165574	9	1299	5	32	0.958114	0.264301	2.84993	1	1	0.418281	0.0713787
k__Bacteria;p__Proteobacteria;c__Gammaproteobacteria;o__Pasteurellales;f__Pasteurellaceae;g__Haemophilus	8.91981e-05	0.00159065	1.33668	9	1264	5	127	0.0799099	0.0223932	0.231337	2.85211e-08	2.025e-06	0.326659	1.19666
k__Bacteria;p__Proteobacteria;c__Gammaproteobacteria;o__Pseudomonadales;f__Pseudomonadaceae;g__Pseudomonas	0.00494313	0.035691	-0.408903	67	1196	17	79	1.83329	0.758537	4.60474	0.157202	0.592639	0.0829075	16.0673
k__Bacteria;p__Firmicutes;c__Erysipelotrichi;o__Erysipelotrichales;f__Erysipelotrichaceae;g__[Eubacterium]	0.00581376	0.040601	-0.784472	168	1088	19	68	3.24023	1.30617	8.6356	0.00684763	0.0661051	0.600961	17.4686
k__Bacteria;p__Actinobacteria;c__Actinobacteria;o__Actinomycetales;f__Corynebacteriaceae;g__Corynebacterium	0.256702	0.577836	0.330528	81	1147	18	124	0.712548	0.287524	1.85625	0.502576	1	0.870339	9.60941
k__Bacteria;p__Proteobacteria;c__Epsilonproteobacteria;o__Campylobacterales;f__Helicobacteraceae;g__Flexispira	4.59934e-17	1.95932e-14	2.77233	0	1194	0	133	0	0	0.0456458	7.08078e-16	3.01641e-13	0.258389	-3.12286
k__Bacteria;p__Firmicutes;c__Clostridia;o__Clostridiales;f__Lachnospiraceae;g__Coprococcus	0.978331	1	-0.00739813	84	1052	19	125	0.811567	0.322425	2.1848	0.654284	1	1.13891	5.45009
k__Bacteria;p__Actinobacteria;c__Coriobacteriia;o__Coriobacteriales;f__Coriobacteriaceae;g__	0.00477529	0.035691	0.939022	7	1119	5	82	0.242747	0.0688866	0.693116	0.00363123	0.0386726	0.128795	2.61279
k__Bacteria;p__Firmicutes;c__Bacilli;o__Lactobacillales;f__Lactobacillaceae;Other	0.323545	0.639807	0.250395	12	1088	1	31	0.170572	0.00402003	1.11965	0.0551083	0.300976	-0.475146	8.72407
k__Bacteria;p__Cyanobacteria;c__Chloroplast;o__Streptophyta;f__;g__	0.153231	0.438097	0.315375	39	1007	9	113	0.253384	0.0947365	0.630501	0.00141972	0.0201601	0.121676	8.99806
k__Bacteria;p__Firmicutes;c__Clostridia;o__Clostridiales;f__Ruminococcaceae;g__Ruminococcus	0.0246659	0.129724	-0.533715	190	821	22	136	0.997561	0.35741	3.23004	1	1	1.41378	10.5977
k__Bacteria;p__Firmicutes;c__Bacilli;o__Bacillales;f__Bacillaceae;g__Bacillus	0.957984	1	0.00807426	21	896	11	68	0.999139	0.397005	2.42259	1	1	-0.153255	11.0838
k__Bacteria;p__Proteobacteria;c__Betaproteobacteria;o__Burkholderiales;f__Alcaligenaceae;g__Sutterella	0.115922	0.368528	0.502261	10	906	6	49	0.691362	0.216033	1.89835	0.503081	1	0.283949	1.97236
k__Bacteria;p__Firmicutes;c__Clostridia;o__Clostridiales;f__Veillonellaceae;Other	0.191343	0.491328	0.3211	0	910	0	12	0	0	2.21415	0.38025	0.983435	-0.302801	3.65962
k__Bacteria;p__Firmicutes;c__Clostridia;o__Clostridiales;f__[Tissierellaceae];g__Peptoniphilus	0.98699	1	0.0040975	25	852	9	41	1.52159	0.561178	3.86454	0.350774	0.958372	0.246366	5.69404
k__Bacteria;p__Firmicutes;c__Clostridia;o__Clostridiales;f__Veillonellaceae;g__Dialister	0.780394	0.910816	0.0712394	47	782	13	96	0.696418	0.28597	1.67506	0.41717	1	0.593466	6.75221
k__Bacteria;p__Firmicutes;c__Bacilli;o__Bacillales;f__Bacillaceae;g__Anoxybacillus	0.605877	0.748126	0.0725701	17	802	11	70	0.952324	0.378666	2.3075	1	1	-0.208395	10.4365
k__Bacteria;p__Firmicutes;c__Bacilli;o__Bacillales;f__Bacillaceae;g__	0.0193631	0.109983	-0.470697	386	426	9	35	1.86121	0.680479	4.77969	0.215538	0.744185	-0.0129997	11.8116
k__Bacteria;p__Firmicutes;c__Bacilli;o__Turicibacterales;f__Turicibacteraceae;g__Turicibacter	0.000107767	0.0018138	0.761195	63	735	15	161	0.0878958	0.0301934	0.24829	7.98705e-07	2.61729e-05	0.780228	7.26024
k__Bacteria;p__Proteobacteria;c__Gammaproteobacteria;o__Pasteurellales;f__Pasteurellaceae;g__Aggregatibacter	1.2275e-12	1.30729e-10	2.0307	1	756	1	138	0.00964172	0.000233985	0.0625065	2.78607e-15	5.93434e-13	0.352735	-3.36209
k__Bacteria;p__Proteobacteria;c__Alphaproteobacteria;o__Caulobacterales;f__Caulobacteraceae;g__	1.00666e-05	0.000268022	-1.09243	160	579	18	40	5.91914	2.37167	15.6028	2.69304e-05	0.000674844	0.611252	16.8124
k__Bacteria;p__Firmicutes;c__Bacilli;o__Lactobacillales;f__Enterococcaceae;g__	0.817586	0.936268	0.0765694	75	664	11	63	1.12909	0.447874	2.7437	0.833711	1	1.03053	2.008
k__Bacteria;p__Firmicutes;c__Clostridia;o__Clostridiales;f__Lachnospiraceae;g__Dorea	0.00806488	0.0545339	-0.638096	104	600	20	67	3.92764	1.55024	10.9233	0.00172141	0.022421	0.633578	13.1435
k__Bacteria;p__Firmicutes;c__Clostridia;o__Clostridiales;f__[Tissierellaceae];g__Finegoldia	0.104453	0.35037	0.499209	12	657	6	58	0.542267	0.170338	1.47853	0.274809	0.833323	0.488072	0.304573
k__Bacteria;p__Fusobacteria;c__Fusobacteriia;o__Fusobacteriales;f__Fusobacteriaceae;g__Fusobacterium	0.13206	0.393617	0.347939	59	597	14	131	0.322746	0.130566	0.795056	0.0108361	0.0870979	0.670118	7.6088
k__Bacteria;p__Firmicutes;c__Clostridia;o__Clostridiales;f__Lachnospiraceae;g__Epulopiscium	0.119945	0.36898	0.359915	0	655	0	19	0	0	1.26858	0.0814561	0.415906	-0.0547675	0.661915
k__Bacteria;p__Bacteroidetes;c__Bacteroidia;o__Bacteroidales;f__S24-7;g__	0.0411473	0.186476	-0.417887	120	511	20	124	0.987963	0.384895	2.772	1	1	0.997551	11.2197
k__Bacteria;p__Proteobacteria;c__Alphaproteobacteria;o__Rickettsiales;f__mitochondria;g__	0.256734	0.577836	0.214744	6	623	5	38	0.773271	0.215145	2.27182	0.804885	1	-0.423124	8.7157
k__Bacteria;p__Firmicutes;c__Clostridia;o__Clostridiales;f__Ruminococcaceae;g__Faecalibacterium	0.298706	0.622133	-0.222572	111	497	17	137	0.408244	0.163139	1.05437	0.0513238	0.288692	1.24232	7.08169
k__Bacteria;p__Proteobacteria;c__Gammaproteobacteria;o__Pasteurellales;f__Pasteurellaceae;g__Actinobacillus	1.72174e-06	5.43988e-05	1.1249	13	542	8	139	0.0993863	0.0346784	0.25936	1.11845e-07	5.29398e-06	0.432678	1.85032
k__Bacteria;p__Bacteroidetes;c__Bacteroidia;o__Bacteroidales;f__;g__	1.78775e-06	5.43988e-05	1.02149	24	530	11	141	0.148754	0.0569127	0.373148	9.22767e-06	0.000245687	0.610187	2.373
k__Bacteria;p__Actinobacteria;c__Actinobacteria;o__Bifidobacteriales;f__Bifidobacteriaceae;g__Scardovia	0.0206886	0.114459	0.779558	0	548	0	23	0	0	1.00522	0.049557	0.288692	-0.0639744	0.773188
k__Bacteria;p__Proteobacteria;c__Alphaproteobacteria;o__Rhodobacterales;f__Rhodobacteraceae;g__Rubellimicrobium	0.229096	0.548285	0.132748	1	457	1	8	0.764826	0.0166082	6.10265	1	1	-0.777573	9.57902
k__Bacteria;p__Proteobacteria;c__Betaproteobacteria;o__Burkholderiales;f__Comamonadaceae;g__Delftia	0.327429	0.639807	-0.11913	7	420	6	22	1.86515	0.556664	5.46601	0.239229	0.783936	-0.396513	9.61919
k__Bacteria;p__Firmicutes;c__Clostridia;o__Clostridiales;f__Ruminococcaceae;g__Oscillospira	0.601229	0.744546	-0.1	63	356	15	96	0.925839	0.384749	2.25399	1	1	0.289408	11.6701
k__Bacteria;p__Firmicutes;c__Bacilli;o__Bacillales;f__Staphylococcaceae;g__Salinicoccus	0.0838108	0.310464	0.418827	2	406	1	24	0.231029	0.00539834	1.54509	0.212885	0.744185	0.0943684	0.178452
k__Bacteria;p__Spirochaetes;c__Spirochaetes;o__Spirochaetales;f__Spirochaetaceae;g__Treponema	4.64328e-06	0.000131869	0.895506	14	354	8	128	0.14227	0.0504742	0.365432	5.44033e-06	0.000154505	0.224074	4.15016
k__Bacteria;p__Proteobacteria;c__Gammaproteobacteria;o__Pseudomonadales;f__Pseudomonadaceae;g__	0.00220575	0.019576	-0.478629	66	266	17	51	3.66998	1.50161	9.32941	0.00213515	0.0267522	0.14705	13.0257
k__Bacteria;p__Firmicutes;c__Erysipelotrichi;o__Erysipelotrichales;f__Erysipelotrichaceae;g__Catenibacterium	0.258101	0.577836	-0.216176	49	282	13	69	1.3045	0.534927	3.14585	0.539211	1	0.151531	11.8076
k__Bacteria;p__Actinobacteria;c__Coriobacteriia;o__Coriobacteriales;f__Coriobacteriaceae;g__Atopobium	0.509103	0.72562	-0.182597	74	238	5	50	0.536274	0.150765	1.55214	0.261307	0.800839	0.869335	2.35986
k__Bacteria;p__Proteobacteria;c__Gammaproteobacteria;o__Aeromonadales;f__Succinivibrionaceae;g__Succinivibrio	0.752324	0.885331	0.0597685	30	277	12	79	0.892911	0.362151	2.14873	0.839892	1	0.131413	9.65441
k__Bacteria;p__Proteobacteria;c__Betaproteobacteria;o__Burkholderiales;f__Oxalobacteraceae;g__	8.96141e-05	0.00159065	-0.730084	75	227	18	28	9.1724	3.58721	24.834	3.64401e-07	1.41122e-05	0.262277	12.9676
k__Bacteria;p__Proteobacteria;c__Alphaproteobacteria;o__Rhizobiales;f__Rhizobiaceae;g__Agrobacterium	0.0999104	0.346031	-0.138399	12	286	5	14	2.45473	0.632161	8.12031	0.153203	0.582719	-0.60846	11.7659
k__Bacteria;p__Bacteroidetes;c__Bacteroidia;o__Bacteroidales;f__Rikenellaceae;g__	0.0106481	0.0667074	-0.490302	64	230	17	58	3.04591	1.25211	7.70542	0.0103602	0.0852344	0.492102	10.4291
k__Bacteria;p__Proteobacteria;c__Deltaproteobacteria;o__Desulfovibrionales;f__Desulfovibrionaceae;g__Desulfovibrio	0.00152048	0.0140809	-0.590035	60	224	16	47	3.54845	1.45345	8.89582	0.0034851	0.038068	0.392155	11.42
k__Bacteria;p__Firmicutes;c__Erysipelotrichi;o__Erysipelotrichales;f__Erysipelotrichaceae;g__p-75-a5	0.0020223	0.0183297	-0.568395	55	226	13	35	3.39157	1.35124	8.45866	0.00698293	0.0661051	0.10949	12.7493
k__Bacteria;p__Bacteroidetes;c__Flavobacteriia;o__Flavobacteriales;f__Flavobacteriaceae;g__Flavobacterium	0.98302	1	-0.00173169	3	270	2	7	1.81756	0.175138	10.2735	0.364207	0.958372	-0.68443	9.54153
k__Archaea;p__Euryarchaeota;c__Halobacteria;o__Halobacteriales;f__Halobacteriaceae;g__	0.626754	0.765035	0.0485131	1	262	1	9	0.676059	0.0148583	5.23285	1	1	-0.62556	8.40844
k__Bacteria;p__Actinobacteria;c__Coriobacteriia;o__Coriobacteriales;f__Coriobacteriaceae;g__Eggerthella	0.016663	0.0972387	-0.587154	85	176	8	25	2.35566	0.807199	6.37045	0.0939525	0.43577	0.676679	5.41184
k__Bacteria;p__Firmicutes;c__Bacilli;o__Lactobacillales;f__Aerococcaceae;g__Alloiococcus	0.264629	0.581092	0.290703	11	223	3	31	0.551069	0.100254	1.98458	0.427023	1	0.424861	-0.305505
k__Bacteria;p__Tenericutes;c__Mollicutes;o__RF39;f__;g__	0.00106459	0.0105468	0.579908	13	212	6	101	0.195961	0.0617965	0.530615	0.000372206	0.00755046	0.0396584	5.4119
k__Bacteria;p__Proteobacteria;c__Betaproteobacteria;o__Burkholderiales;f__Comamonadaceae;g__Comamonas	0.274008	0.595549	0.12291	10	214	4	36	0.635543	0.150716	2.02121	0.610172	1	-0.54119	10.2436
k__Bacteria;p__Bacteroidetes;c__Bacteroidia;o__Bacteroidales;f__[Paraprevotellaceae];g__[Prevotella]	0.193763	0.491328	-0.232841	40	177	8	43	1.20808	0.428245	3.1232	0.646541	1	-0.0383866	11.1274
k__Bacteria;p__Proteobacteria;c__Betaproteobacteria;o__Burkholderiales;f__Comamonadaceae;g__	0.000209976	0.00319464	-0.602412	53	157	14	35	3.90938	1.57	9.78351	0.00154831	0.0212768	0.202366	11.3793
k__Bacteria;p__Firmicutes;c__Bacilli;o__Bacillales;f__Bacillaceae;g__Virgibacillus	0.00399031	0.0309249	-0.291791	13	191	9	21	3.40079	1.19471	9.2072	0.0179941	0.136884	-0.198578	9.09275
k__Bacteria;p__Proteobacteria;c__Gammaproteobacteria;o__Enterobacteriales;f__Enterobacteriaceae;g__Morganella	0.427927	0.660849	0.146115	1	203	1	7	0.878861	0.0188006	7.29304	1	1	0.0636943	0.0652574
k__Bacteria;p__Firmicutes;c__Bacilli;o__Bacillales;f__Alicyclobacillaceae;g__Alicyclobacillus	0.78478	0.913433	0.0344467	8	191	7	37	1.22396	0.407429	3.28675	0.629931	1	-0.294459	8.3582
k__Bacteria;p__Proteobacteria;c__Alphaproteobacteria;o__Rhizobiales;f__Brucellaceae;g__Ochrobactrum	0.635256	0.770995	0.0439512	1	196	1	4	1.56077	0.0306525	16.5664	0.531515	1	-0.623731	8.01269
k__Bacteria;p__Actinobacteria;c__Actinobacteria;o__Bifidobacteriales;f__Bifidobacteriaceae;g__	0.380959	0.660849	0.150846	0	192	0	3	0	0	15.2277	1	1	-0.0745465	0.900962
k__Bacteria;p__Proteobacteria;c__Alphaproteobacteria;o__Rhizobiales;Other;Other	0.0736795	0.28277	-0.163095	6	182	4	11	2.44038	0.524507	9.12431	0.234198	0.77944	-0.403691	8.42055
k__Bacteria;p__Proteobacteria;c__Gammaproteobacteria;o__Oceanospirillales;f__Halomonadaceae;g__	0.684139	0.814823	-0.0475231	6	182	2	14	0.87419	0.0912901	4.16609	1	1	-0.413564	7.86989
k__Bacteria;p__Firmicutes;c__Clostridia;o__Clostridiales;f__[Mogibacteriaceae];g__	0.122127	0.36898	-0.252389	33	152	10	43	1.67484	0.639206	4.18035	0.250303	0.800839	-0.00524442	10.368
k__Bacteria;p__Firmicutes;c__Clostridia;o__Clostridiales;f__Lachnospiraceae;g__Roseburia	0.103522	0.350002	-0.309454	53	127	11	57	1.31492	0.520094	3.20666	0.523913	1	0.83275	2.62142
k__Bacteria;p__Actinobacteria;c__Actinobacteria;o__Actinomycetales;f__Micrococcaceae;g__Micrococcus	0.102727	0.350002	0.219915	1	176	1	18	0.3202	0.00738867	2.2029	0.4829	1	-0.548323	7.47763
k__Bacteria;p__Firmicutes;c__Clostridia;o__Clostridiales;f__Peptostreptococcaceae;g__Peptostreptococcus	0.57867	0.727169	-0.0975912	11	164	7	18	2.85082	0.897868	8.27528	0.0564805	0.304566	-0.0357903	6.12937
k__Bacteria;p__Firmicutes;c__Bacilli;o__Lactobacillales;f__Lactobacillaceae;g__Pediococcus	0.0964932	0.346031	-0.314144	120	54	2	17	0.706989	0.0749336	3.27256	1	1	0.27073	3.83812
k__Bacteria;p__Bacteroidetes;c__Bacteroidia;o__Bacteroidales;f__Porphyromonadaceae;g__Dysgonomonas	0.526936	0.72562	0.0961736	0	171	0	2	0	0	33.2924	1	1	0.0339959	-0.410872
k__Bacteria;p__Firmicutes;c__Clostridia;o__Clostridiales;f__Clostridiaceae;g__Thermoanaerobacterium	0.86992	0.975226	-0.0184475	3	167	1	8	0.764826	0.0166082	6.10265	1	1	-0.444677	7.24249
k__Bacteria;p__Bacteroidetes;c__Cytophagia;o__Cytophagales;f__Cyclobacteriaceae;g__	0.395852	0.660849	0.0791737	0	162	0	3	0	0	15.2277	1	1	-0.631842	7.63639
k__Bacteria;p__Proteobacteria;c__Gammaproteobacteria;o__Pseudomonadales;f__Moraxellaceae;g__Enhydrobacter	0.350513	0.654907	-0.107025	8	151	4	17	1.52578	0.344422	5.24691	0.50407	1	-0.363318	8.8818
k__Bacteria;p__Firmicutes;c__Clostridia;o__Clostridiales;f__Eubacteriaceae;g__Pseudoramibacter_Eubacterium	0.847299	0.957426	0.0320205	5	149	3	17	1.10066	0.192849	4.22576	1	1	-0.0141253	3.0508
k__Bacteria;p__Proteobacteria;c__Alphaproteobacteria;o__Caulobacterales;f__Caulobacteraceae;g__Phenylobacterium	0.0068986	0.0474001	-0.40616	35	117	9	20	3.59269	1.25585	9.79346	0.00812192	0.0736157	-0.166569	11.2651
k__Bacteria;p__Actinobacteria;c__Actinobacteria;o__Actinomycetales;f__Dermabacteraceae;g__	0.164427	0.46388	0.283781	0	152	0	9	0	0	3.15977	0.61578	1	-0.106993	1.2931
k__Bacteria;p__Proteobacteria;c__Epsilonproteobacteria;o__Campylobacterales;f__Campylobacteraceae;g__Campylobacter	0.120309	0.36898	0.242457	14	137	7	75	0.437254	0.148887	1.13858	0.0960799	0.440108	0.130383	4.92855
k__Bacteria;p__Firmicutes;c__Clostridia;o__Clostridiales;f__Veillonellaceae;g__	0.00486227	0.035691	-0.433569	31	119	9	25	2.78621	0.994499	7.38426	0.0292937	0.191987	0.0077507	9.97503
k__Bacteria;p__Proteobacteria;c__Gammaproteobacteria;o__Pasteurellales;f__Pasteurellaceae;g__	0.0617701	0.248246	-0.335034	34	116	7	26	1.87781	0.611301	5.19911	0.180807	0.663999	0.0868292	8.85486
k__Bacteria;p__Tenericutes;c__Mollicutes;o__Mycoplasmatales;f__Mycoplasmataceae;g__Mycoplasma	5.24027e-07	2.48039e-05	0.884242	0	144	0	83	0	0	0.160303	9.5193e-08	5.06903e-06	0.148081	-1.78969
k__Bacteria;p__Firmicutes;c__Erysipelotrichi;o__Erysipelotrichales;f__Erysipelotrichaceae;g__Bulleidia	0.927181	1	-0.0143588	15	129	6	42	0.851322	0.264468	2.35676	1	1	-0.0642721	7.12096
k__Bacteria;p__Bacteroidetes;c__Bacteroidia;o__Bacteroidales;f__[Paraprevotellaceae];g__CF231	0.395177	0.660849	0.139343	14	127	6	50	0.672155	0.210172	1.84378	0.50039	1	-0.123434	7.66641
k__Bacteria;p__Cyanobacteria;c__Oscillatoriophycideae;o__Oscillatoriales;f__Phormidiaceae;g__	0.649245	0.785734	-0.0658518	3	132	2	3	4.31042	0.344796	39.5263	0.143421	0.550426	0.0815207	1.03272
k__Bacteria;p__Tenericutes;c__Mollicutes;o__Mycoplasmatales;f__Mycoplasmataceae;g__	1.00038e-06	3.55137e-05	0.829779	0	129	0	78	0	0	0.18001	3.28757e-07	1.40051e-05	0.14087	-1.70254
k__Bacteria;p__Actinobacteria;c__Actinobacteria;o__Actinomycetales;f__Actinomycetaceae;g__Trueperella	0.00317768	0.0270738	-0.409884	26	103	10	16	5.38288	1.89025	14.9894	0.000672476	0.0119365	-0.141234	10.6136
k__Bacteria;p__Firmicutes;c__Erysipelotrichi;o__Erysipelotrichales;f__Erysipelotrichaceae;g__Allobaculum	3.60961e-05	0.000699323	-0.841437	52	75	8	14	4.49309	1.447	13.2805	0.00434287	0.0440491	1.14326	0.624023
k__Bacteria;p__Firmicutes;c__Clostridia;o__Clostridiales;f__Veillonellaceae;g__Anaerovibrio	0.0138786	0.083743	-0.37069	22	103	10	20	4.20772	1.51641	11.3091	0.00258804	0.0297974	0.00515346	9.04825
k__Bacteria;p__Proteobacteria;c__Gammaproteobacteria;o__Xanthomonadales;f__Xanthomonadaceae;g__	0.86341	0.970482	0.0175556	4	119	2	15	0.811054	0.0851714	3.8226	1	1	-0.445447	7.54903
k__Bacteria;p__Proteobacteria;c__Gammaproteobacteria;o__Pseudomonadales;f__Pseudomonadaceae;Other	0.83481	0.948344	0.0239568	4	115	4	21	1.20517	0.276902	4.02694	0.758413	1	-0.334168	7.12395
k__Bacteria;p__Proteobacteria;c__Gammaproteobacteria;o__Alteromonadales;f__Shewanellaceae;g__Shewanella	0.545004	0.72562	-0.0594308	12	104	7	32	1.4657	0.483912	3.98	0.442024	1	-0.301386	8.83976
k__Bacteria;p__Actinobacteria;c__Actinobacteria;o__Actinomycetales;f__Micrococcaceae;g__	0.193323	0.491328	-0.200934	19	92	9	33	2.00161	0.729181	5.1651	0.13354	0.550426	0.145228	6.54223
k__Bacteria;p__Cyanobacteria;c__Chloroplast;o__Chlorophyta;f__;g__	0.338235	0.646239	0.137102	0	105	0	6	0	0	5.34931	1	1	-0.137553	1.66245
k__Bacteria;p__Proteobacteria;c__Deltaproteobacteria;o__Desulfovibrionales;f__Desulfovibrionaceae;g__Bilophila	0.71418	0.845113	-0.0623822	7	98	4	15	1.74979	0.390189	6.14084	0.311645	0.897032	0.191637	1.85096
k__Bacteria;p__Firmicutes;c__Clostridia;o__Clostridiales;f__Christensenellaceae;g__	0.459149	0.679158	0.108676	12	92	7	48	0.868639	0.292547	2.29655	1	1	0.0366307	5.2981
k__Bacteria;p__Firmicutes;c__Erysipelotrichi;o__Erysipelotrichales;f__Erysipelotrichaceae;g__PSB-M-3	0.529449	0.72562	0.050513	0	102	0	1	0	0	240.064	1	1	-0.581678	7.0301
k__Bacteria;p__Firmicutes;c__Bacilli;Other;Other;Other	0.0526422	0.225643	0.372597	1	98	1	23	0.242665	0.00566091	1.62887	0.210323	0.744185	0.134412	-0.789645
k__Bacteria;p__Proteobacteria;c__Epsilonproteobacteria;o__Campylobacterales;f__Helicobacteraceae;g__	0.0647095	0.257628	-0.249489	20	79	7	31	1.52336	0.501977	4.14778	0.434327	1	-0.00648935	8.0405
k__Bacteria;p__Actinobacteria;c__Rubrobacteria;o__Rubrobacterales;f__Rubrobacteraceae;g__Rubrobacter	0.213379	0.525431	0.104236	0	98	0	6	0	0	5.34931	1	1	-0.612207	7.39907
k__Bacteria;p__Firmicutes;c__Clostridia;o__Clostridiales;f__Clostridiaceae;g__Sarcina	0.572475	0.72562	0.0761525	0	98	0	1	0	0	240.064	1	1	-0.0146887	0.177526
k__Bacteria;p__Actinobacteria;c__Actinobacteria;o__Actinomycetales;f__Actinomycetaceae;g__Varibaculum	0.0813866	0.306447	0.316417	0	95	0	16	0	0	1.56178	0.134826	0.550426	0.078377	-0.947257
k__Bacteria;p__Proteobacteria;c__Betaproteobacteria;o__Burkholderiales;f__Comamonadaceae;Other	0.000248089	0.00364434	-0.46582	24	70	11	20	4.89396	1.80486	13.0309	0.000743414	0.0126678	0.0939505	8.34451
k__Bacteria;p__Firmicutes;c__Clostridia;o__Clostridiales;f__Ruminococcaceae;Other	0.787251	0.913645	0.0439558	4	87	3	14	1.36056	0.234246	5.38921	0.712008	1	0.249804	-0.22033
k__Bacteria;p__Firmicutes;c__Bacilli;o__Bacillales;f__Planococcaceae;g__Sporosarcina	0.572706	0.72562	0.0744842	0	89	0	1	0	0	240.064	1	1	-0.0326006	0.394008
k__Bacteria;p__Chloroflexi;c__Thermomicrobia;o__JG30-KF-CM45;f__;g__	0.451146	0.674344	0.0606814	0	88	0	2	0	0	33.2924	1	1	-0.5591	6.75723
k__Bacteria;p__Firmicutes;c__Bacilli;o__Bacillales;f__Planococcaceae;Other	0.227151	0.546703	-0.174081	12	72	1	2	3.14074	0.0517759	62.3282	0.36395	0.958372	0.173744	0.976264
k__Bacteria;p__Actinobacteria;c__Actinobacteria;o__Actinomycetales;f__Promicromonosporaceae;g__Cellulosimicrobium	0.201388	0.504654	0.116389	0	83	0	7	0	0	4.35869	0.596382	1	-0.531143	6.41934
k__Bacteria;p__Proteobacteria;c__Alphaproteobacteria;o__Rhizobiales;f__Hyphomicrobiaceae;g__	0.000204434	0.00319464	-0.483268	23	59	9	14	5.31186	1.77871	15.395	0.00120215	0.0189673	0.106916	7.60461
k__Bacteria;p__Firmicutes;c__Clostridia;o__Clostridiales;f__Lachnospiraceae;g__Lachnospira	0.0344501	0.165348	-0.299344	21	56	7	39	1.14449	0.382023	3.06247	0.809409	1	0.598439	1.76338
k__Bacteria;p__Proteobacteria;c__Alphaproteobacteria;o__Rhizobiales;f__Rhizobiaceae;Other	0.0541978	0.228597	-0.139657	6	71	4	10	2.69872	0.572301	10.3372	0.111832	0.496253	-0.387621	8.06131
k__Bacteria;p__Actinobacteria;c__Actinobacteria;o__Actinomycetales;f__Microbacteriaceae;Other	0.810031	0.930116	0.0319678	5	71	3	14	1.36056	0.234246	5.38921	0.712008	1	-0.40665	7.7673
k__Bacteria;p__[Thermi];c__Deinococci;o__Thermales;f__Thermaceae;g__Meiothermus	0.0508247	0.220932	0.22496	1	70	1	20	0.284542	0.00659877	1.93546	0.319842	0.914448	-0.452912	6.03676
k__Bacteria;p__Bacteroidetes;c__Flavobacteriia;o__Flavobacteriales;f__Flavobacteriaceae;g__Gillisia	0.529464	0.72562	0.0466106	0	71	0	1	0	0	240.064	1	1	-0.536739	6.48698
k__Bacteria;p__Proteobacteria;c__Alphaproteobacteria;o__Rhizobiales;f__Aurantimonadaceae;g__	0.000404445	0.00522102	-0.410013	20	47	8	20	3.03783	1.02015	8.44839	0.0335806	0.216748	0.115213	6.69573
k__Bacteria;p__Proteobacteria;c__Gammaproteobacteria;o__Alteromonadales;f__[Chromatiaceae];g__Rheinheimera	0.0139572	0.083743	-0.28997	16	51	7	13	4.06141	1.22921	12.5188	0.0104042	0.0852344	-0.100781	7.60997
k__Bacteria;p__Proteobacteria;c__Alphaproteobacteria;o__Caulobacterales;f__Caulobacteraceae;g__Mycoplana	0.0352901	0.16704	-0.241827	15	52	6	16	2.65923	0.769395	8.16416	0.0936189	0.43577	-0.146924	7.79118
k__Bacteria;p__Firmicutes;c__Clostridia;o__Clostridiales;f__Peptococcaceae;g__Peptococcus	0.611063	0.750181	0.0615176	7	59	5	32	0.958114	0.264301	2.84993	1	1	-0.0778788	4.793
k__Bacteria;p__Actinobacteria;c__Actinobacteria;o__Actinomycetales;f__Micrococcaceae;Other	0.967552	1	-0.00300127	1	65	1	4	1.56077	0.0306525	16.5664	0.531515	1	-0.462957	6.43985
k__Bacteria;p__Firmicutes;c__Clostridia;o__Thermoanaerobacterales;f__Carboxydocellaceae;g__Carboxydocella	0.458235	0.679158	0.0534359	0	62	0	2	0	0	33.2924	1	1	-0.524763	6.34224
k__Bacteria;p__Firmicutes;c__Clostridia;o__Clostridiales;f__Veillonellaceae;g__Phascolarctobacterium	0.056198	0.234709	0.234781	3	57	2	32	0.340351	0.0372764	1.48063	0.178469	0.661113	-0.28543	5.24539
k__Bacteria;p__[Thermi];c__Deinococci;o__Deinococcales;f__Deinococcaceae;g__Deinococcus	0.26179	0.577836	0.0731312	0	60	0	5	0	0	6.88393	1	1	-0.555501	6.71374
k__Bacteria;p__[Thermi];c__Deinococci;o__Thermales;f__Thermaceae;g__Thermus	0.968938	1	-0.00501786	7	53	5	26	1.22777	0.334495	3.72016	0.777528	1	0.0176179	3.97449
k__Bacteria;p__Proteobacteria;c__Gammaproteobacteria;o__Pseudomonadales;f__Moraxellaceae;g__Moraxella	0.0439494	0.195025	-0.220009	12	43	6	17	2.48812	0.724692	7.56244	0.102792	0.465846	-0.073828	6.3512
k__Archaea;p__Euryarchaeota;c__Methanobacteria;o__Methanobacteriales;f__Methanobacteriaceae;g__Methanobrevibacter	0.945198	1	0.00819877	7	47	4	24	1.03455	0.239969	3.40495	1	1	-0.101887	4.92695
k__Bacteria;p__Proteobacteria;c__Gammaproteobacteria;o__Xanthomonadales;f__Xanthomonadaceae;g__Stenotrophomonas	0.0326078	0.165348	-0.217478	12	41	4	16	1.63083	0.366022	5.66113	0.491881	1	-0.0685857	5.83112
k__Bacteria;p__Firmicutes;c__Bacilli;o__Bacillales;f__Paenibacillaceae;g__Cohnella	0.446151	0.673973	0.0538963	0	51	0	2	0	0	33.2924	1	1	-0.493501	5.9644
k__Bacteria;p__Firmicutes;c__Clostridia;o__Clostridiales;f__Clostridiaceae;g__SMB53	0.472533	0.694134	0.0909422	5	46	3	27	0.650155	0.117484	2.36785	0.774598	1	0.0105361	2.96827
k__Bacteria;p__Verrucomicrobia;c__Verruco-5;o__WCHB1-41;f__RFP12;g__	0.000342118	0.00470136	0.432486	0	50	0	42	0	0	0.466126	0.00173684	0.022421	0.0300578	-0.363275
k__Bacteria;p__Bacteroidetes;c__Bacteroidia;o__Bacteroidales;f__[Odoribacteraceae];g__Butyricimonas	0.0529679	0.225643	-0.198226	10	39	6	14	3.07398	0.875399	9.67415	0.0406273	0.254518	-0.127494	6.52188
k__Bacteria;p__Firmicutes;c__Clostridia;o__Clostridiales;f__Veillonellaceae;g__Mitsuokella	0.0820071	0.306447	-0.19478	10	39	5	13	2.65847	0.678404	8.92493	0.143336	0.550426	-0.071575	5.70361
k__Bacteria;p__Proteobacteria;c__Betaproteobacteria;o__Tremblayales;f__;g__	0.158928	0.451356	-0.145928	10	38	6	20	2.07719	0.614775	6.16259	0.218703	0.744185	-0.0482631	5.42028
k__Bacteria;p__Cyanobacteria;c__4C0d-2;o__YS2;f__;g__	0.591046	0.736215	-0.0566356	7	41	4	15	1.74979	0.390189	6.14084	0.311645	0.897032	-0.240062	6.30426
k__Bacteria;p__Actinobacteria;c__Actinobacteria;o__Bifidobacteriales;f__Bifidobacteriaceae;Other	0.188242	0.49089	0.177413	0	47	0	8	0	0	3.66808	0.602921	1	-0.042638	0.515319
k__Bacteria;p__Firmicutes;c__Bacilli;o__Bacillales;f__Bacillaceae;Other	0.191497	0.491328	-0.146369	8	39	7	21	2.39961	0.767356	6.81225	0.0799328	0.415261	0.162239	3.29485
k__Bacteria;p__Actinobacteria;c__Actinobacteria;o__Actinomycetales;f__;g__	0.276801	0.598564	-0.12146	9	38	4	20	1.27335	0.291467	4.28079	0.752437	1	-0.0294861	4.96404
k__Bacteria;p__Firmicutes;c__Bacilli;o__Lactobacillales;f__Aerococcaceae;g__Aerococcus	0.291473	0.620838	-0.113491	9	38	4	14	1.88575	0.417406	6.70025	0.287302	0.839104	-0.180242	6.15416
k__Bacteria;p__Proteobacteria;c__Gammaproteobacteria;o__Enterobacteriales;f__Enterobacteriaceae;g__Trabulsiella	0.0281986	0.144972	0.303919	0	46	0	20	0	0	1.19205	0.0828468	0.415906	0.0323839	-0.391388
k__Bacteria;p__Proteobacteria;c__Epsilonproteobacteria;o__Campylobacterales;f__Helicobacteraceae;g__Helicobacter	0.00087892	0.00891476	0.391954	0	45	0	37	0	0	0.551899	0.00310166	0.0347713	0.0818245	-0.988923
k__Bacteria;p__Proteobacteria;Other;Other;Other;Other	0.413057	0.660849	0.102396	1	44	1	9	0.676059	0.0148583	5.23285	1	1	0.0356076	0.385864
k__Bacteria;p__Proteobacteria;c__Epsilonproteobacteria;o__Campylobacterales;f__Campylobacteraceae;g__Arcobacter	6.67086e-07	2.58344e-05	-0.535053	19	25	9	12	6.26392	2.04966	18.7855	0.000525837	0.00973941	0.344573	4.34071
k__Bacteria;p__Proteobacteria;c__Gammaproteobacteria;o__Pseudomonadales;f__Moraxellaceae;g__	0.00381413	0.0308234	-0.267951	11	32	6	10	4.39661	1.19234	14.9815	0.0127206	0.0989322	-0.123535	6.67105
k__Bacteria;p__Firmicutes;c__Bacilli;o__Bacillales;f__;g__	0.0117962	0.0728288	-0.207733	8	35	3	5	3.99066	0.584087	22.0036	0.0839623	0.415906	-0.181541	5.61372
k__Bacteria;p__Actinobacteria;c__Actinobacteria;o__Actinomycetales;f__Dermabacteraceae;g__Dermabacter	0.201371	0.504654	0.162534	0	43	0	8	0	0	3.66808	0.602921	1	-0.00428411	0.0517774
k__Bacteria;p__Firmicutes;c__Bacilli;o__Bacillales;f__Paenibacillaceae;g__Paenibacillus	0.572672	0.72562	0.0626559	0	43	0	1	0	0	240.064	1	1	-0.0243659	0.294483
k__Bacteria;p__Proteobacteria;c__Gammaproteobacteria;o__Pasteurellales;f__Pasteurellaceae;Other	0.00856582	0.0570162	0.337358	0	42	0	25	0	0	0.907306	0.0288662	0.191987	0.0510591	-0.617095
k__Archaea;p__Euryarchaeota;c__Halobacteria;o__Halobacteriales;f__Halobacteriaceae;g__Halorhabdus	0.415189	0.660849	0.0577674	0	42	0	2	0	0	33.2924	1	1	-0.468458	5.66174
k__Bacteria;p__Actinobacteria;c__Actinobacteria;o__Actinomycetales;f__Microbacteriaceae;g__Curtobacterium	0.286151	0.612565	-0.122528	7	32	4	14	1.88575	0.417406	6.70025	0.287302	0.839104	0.0415625	3.55453
k__Bacteria;p__Firmicutes;c__Clostridia;o__Clostridiales;f__[Tissierellaceae];g__Parvimonas	0.481883	0.703021	0.0800291	2	36	2	12	1.03189	0.106264	5.05616	1	1	-0.224295	4.27397
k__Bacteria;p__Proteobacteria;c__Betaproteobacteria;o__Neisseriales;f__Neisseriaceae;g__Microvirgula	2.11055e-14	4.49546e-12	-0.707742	22	15	13	8	17.3683	5.68077	57.0568	4.31354e-08	2.6251e-06	0.50316	3.75363
k__Bacteria;p__Firmicutes;c__Bacilli;o__Lactobacillales;f__Carnobacteriaceae;Other	0.120395	0.36898	0.194626	0	35	0	10	0	0	2.77067	0.362968	0.958372	-0.0243684	0.294514
k__Bacteria;p__Firmicutes;c__Bacilli;o__Gemellales;f__Gemellaceae;g__Gemella	0.629943	0.76673	0.0550514	3	32	3	18	1.03317	0.181858	3.93515	1	1	0.213042	-0.220033
k__Bacteria;p__Proteobacteria;c__Alphaproteobacteria;o__Sphingomonadales;f__Sphingomonadaceae;g__Sphingomonas	0.313894	0.639807	-0.0951548	6	28	4	14	1.88575	0.417406	6.70025	0.287302	0.839104	-0.101541	4.60146
k__Bacteria;p__Firmicutes;c__Bacilli;o__Bacillales;f__Staphylococcaceae;Other	0.0978357	0.346031	0.205805	0	33	0	11	0	0	2.46316	0.368241	0.962398	0.0648937	-0.784299
k__Bacteria;p__Actinobacteria;c__Actinobacteria;Other;Other;Other	0.425849	0.660849	0.0917031	0	31	0	2	0	0	33.2924	1	1	0.0209046	-0.252651
k__Bacteria;p__Bacteroidetes;c__Bacteroidia;o__Bacteroidales;f__[Paraprevotellaceae];g__	0.188981	0.49089	-0.121328	7	23	4	19	1.34868	0.307456	4.56464	0.536131	1	0.102819	2.78442
k__Bacteria;p__Proteobacteria;c__Gammaproteobacteria;Other;Other;Other	0.516317	0.72562	-0.0765584	7	23	1	6	1.03071	0.0216205	9.02401	1	1	0.157183	0.589001
k__Bacteria;p__Bacteroidetes;c__Flavobacteriia;o__Flavobacteriales;f__[Weeksellaceae];g__Chryseobacterium	0.841299	0.953174	0.0204289	2	28	2	10	1.25233	0.126567	6.38403	0.6757	1	-0.128602	3.13614
k__Bacteria;p__Firmicutes;c__Bacilli;o__Bacillales;f__Bacillaceae;g__Geobacillus	0.231544	0.550987	0.103883	2	27	2	18	0.663602	0.070608	3.04875	1	1	-0.187554	3.58951
k__Bacteria;p__Bacteroidetes;c__Bacteroidia;o__Bacteroidales;f__Porphyromonadaceae;g__Porphyromonas	0.480593	0.703021	-0.0700959	6	22	2	10	1.25233	0.126567	6.38403	0.6757	1	-0.0865855	3.78161
k__Bacteria;p__Proteobacteria;c__Betaproteobacteria;o__Neisseriales;f__Neisseriaceae;g__Neisseria	0.831518	0.948344	-0.0155913	2	26	2	7	1.81756	0.175138	10.2735	0.364207	0.958372	-0.261052	4.57066
k__Bacteria;p__Firmicutes;c__Bacilli;o__Bacillales;f__Paenibacillaceae;g__	0.52953	0.72562	0.0363171	0	27	0	1	0	0	240.064	1	1	-0.418205	5.05439
k__Bacteria;p__Bacteroidetes;c__Bacteroidia;o__Bacteroidales;f__BS11;g__	0.010423	0.0662717	0.247737	0	26	0	22	0	0	1.0614	0.0487574	0.288692	0.020306	-0.245417
k__Bacteria;p__Proteobacteria;c__Alphaproteobacteria;o__Rhizobiales;f__Hyphomicrobiaceae;g__Devosia	0.0998645	0.346031	-0.135179	6	20	3	12	1.60561	0.271975	6.55338	0.444657	1	-0.0788201	4.32334
k__Bacteria;p__Firmicutes;c__Clostridia;o__Clostridiales;f__[Mogibacteriaceae];g__Mogibacterium	0.392802	0.660849	-0.0743415	5	21	3	17	1.10066	0.192849	4.22576	1	1	0.0209322	2.874
k__Bacteria;p__Firmicutes;c__Clostridia;o__Clostridiales;f__Veillonellaceae;g__Acidaminococcus	0.778979	0.910816	-0.0255484	4	22	2	11	1.13217	0.115568	5.64822	1	1	-0.148176	3.95958
k__Bacteria;p__Acidobacteria;c__[Chloracidobacteria];o__RB41;f__;g__	0.0663563	0.261739	0.181546	0	25	0	13	0	0	2.00846	0.221605	0.744185	-0.207395	2.50655
k__Bacteria;p__Proteobacteria;c__Betaproteobacteria;o__Burkholderiales;f__Oxalobacteraceae;g__Janthinobacterium	0.00922434	0.0595389	-0.252718	8	16	5	8	4.43354	1.04902	16.9766	0.0212904	0.146285	0.363659	0.235535
k__Bacteria;p__Proteobacteria;c__Alphaproteobacteria;o__Rhodobacterales;f__Rhodobacteraceae;g__Paracoccus	0.66662	0.799944	-0.0344067	3	21	2	8	1.58232	0.155459	8.56355	0.633123	1	-0.241194	4.79537
k__Bacteria;p__Firmicutes;c__Bacilli;o__Lactobacillales;f__Streptococcaceae;g__	0.242663	0.567916	0.117032	0	23	0	6	0	0	5.34931	1	1	-0.0774525	0.936084
k__Bacteria;p__Firmicutes;c__Bacilli;o__Lactobacillales;f__Enterococcaceae;g__Vagococcus	0.661729	0.796318	0.0455211	2	21	1	8	0.764826	0.0166082	6.10265	1	1	0.0369488	0.857306
k__Bacteria;p__Bacteroidetes;c__Flavobacteriia;o__Flavobacteriales;f__[Weeksellaceae];g__Cloacibacterium	0.0910008	0.334193	-0.133355	5	16	4	9	3.01403	0.628921	11.8944	0.0884108	0.432908	-0.0190764	3.29102
k__Bacteria;p__Firmicutes;c__Bacilli;o__Gemellales;f__;g__	0.115221	0.368528	0.158752	0	21	0	9	0	0	3.15977	0.61578	1	0.0518434	-0.626574
k__Bacteria;p__Bacteroidetes;c__Bacteroidia;o__Bacteroidales;Other;Other	0.146903	0.43159	-0.1201	4	16	4	8	3.40763	0.697123	13.9518	0.0677584	0.356359	0.0307209	2.53152
k__Bacteria;p__Actinobacteria;c__Actinobacteria;o__Actinomycetales;f__Actinomycetaceae;g__Arcanobacterium	0.936632	1	0.00619619	3	17	1	10	0.604991	0.013424	4.57175	1	1	-0.194028	3.75629
k__Bacteria;p__Actinobacteria;c__Actinobacteria;o__Actinomycetales;f__Actinomycetaceae;g__Mobiluncus	0.979579	1	0.00208755	2	18	2	8	1.58232	0.155459	8.56355	0.633123	1	-0.153269	3.25504
k__Bacteria;p__Actinobacteria;c__Actinobacteria;o__Actinomycetales;f__Micrococcaceae;g__Kocuria	0.135864	0.401931	0.138911	0	19	0	8	0	0	3.66808	0.602921	1	-0.160887	1.94447
k__Bacteria;p__Firmicutes;c__Clostridia;o__Clostridiales;f__[Tissierellaceae];g__Helcococcus	0.0204259	0.114459	-0.166717	5	13	4	7	3.913	0.780867	16.8096	0.0500161	0.288692	-0.0167321	3.3269
k__Bacteria;p__Actinobacteria;c__Actinobacteria;o__Actinomycetales;f__Pseudonocardiaceae;g__Saccharopolyspora	0.0689416	0.266992	-0.118176	4	14	4	8	3.40763	0.697123	13.9518	0.0677584	0.356359	-0.101345	3.82671
k__Bacteria;p__Firmicutes;c__Bacilli;o__Bacillales;f__[Exiguobacteraceae];g__	0.13213	0.393617	-0.104047	4	14	4	10	2.69872	0.572301	10.3372	0.111832	0.496253	-0.031906	3.04627
k__Bacteria;p__Proteobacteria;c__Gammaproteobacteria;o__Enterobacteriales;f__Enterobacteriaceae;g__Serratia	0.232812	0.550987	0.113226	0	18	0	5	0	0	6.88393	1	1	0.00345434	-0.0417488
k__Bacteria;p__Actinobacteria;c__Actinobacteria;o__Actinomycetales;f__Nocardioidaceae;g__	0.0925378	0.336932	-0.119611	4	13	3	6	3.31154	0.504192	16.7271	0.114232	0.49656	-0.0830301	3.47398
k__Bacteria;p__Firmicutes;c__Clostridia;o__Clostridiales;f__Peptococcaceae;g__rc4-4	0.465717	0.68649	-0.0528979	3	13	3	12	1.60561	0.271975	6.55338	0.444657	1	0.105053	0.993312
k__Bacteria;p__Firmicutes;c__Clostridia;o__Clostridiales;f__[Tissierellaceae];g__ph2	0.908844	1	-0.00770356	2	14	2	8	1.58232	0.155459	8.56355	0.633123	1	-0.175101	3.43496
k__Bacteria;p__Bacteroidetes;c__Bacteroidia;o__Bacteroidales;f__[Paraprevotellaceae];g__YRC22	0.0461987	0.202893	0.15165	0	15	0	13	0	0	2.00846	0.221605	0.744185	-0.0548839	0.663322
k__Bacteria;p__Proteobacteria;c__Alphaproteobacteria;o__Rhizobiales;f__Methylocystaceae;g__	0.529604	0.72562	0.0302179	0	15	0	1	0	0	240.064	1	1	-0.347971	4.20555
k__Bacteria;p__Bacteroidetes;c__Bacteroidia;o__Bacteroidales;f__RF16;g__	0.349612	0.654907	0.0671201	1	13	1	12	0.498298	0.0112181	3.63372	1	1	0.0703844	-0.0174501
k__Bacteria;p__Firmicutes;c__Erysipelotrichi;o__Erysipelotrichales;f__Erysipelotrichaceae;g__L7A_E11	0.388155	0.660849	0.059676	1	13	1	11	0.546809	0.0122291	4.05226	1	1	-0.0848915	1.82782
k__Bacteria;p__Proteobacteria;c__Betaproteobacteria;o__Burkholderiales;f__Comamonadaceae;g__Limnohabitans	0.855597	0.964244	-0.0138303	2	12	1	7	0.878861	0.0188006	7.29304	1	1	-0.0227372	1.58961
k__Bacteria;p__Bacteroidetes;c__Bacteroidia;o__Bacteroidales;f__[Odoribacteraceae];g__Odoribacter	0.000332944	0.00470136	-0.245327	6	7	4	7	3.913	0.780867	16.8096	0.0500161	0.288692	0.324684	-0.0190423
k__Bacteria;p__Proteobacteria;c__Gammaproteobacteria;o__Alteromonadales;f__[Chromatiaceae];g__	0.0750399	0.28542	-0.108127	3	10	3	6	3.31154	0.504192	16.7271	0.114232	0.49656	-0.0598583	2.91386
k__Bacteria;p__Synergistetes;c__Synergistia;o__Synergistales;f__Synergistaceae;Other	0.240029	0.564931	0.078701	0	13	0	5	0	0	6.88393	1	1	-0.272259	3.2905
k__Bacteria;p__Bacteroidetes;c__;o__;f__;g__	0.593263	0.736822	-0.0360239	2	11	2	8	1.58232	0.155459	8.56355	0.633123	1	-0.023806	1.92154
k__Bacteria;p__Proteobacteria;c__Alphaproteobacteria;o__Rhodobacterales;f__Rhodobacteraceae;g__Rhodobacter	0.622438	0.761949	0.029241	1	12	1	7	0.878861	0.0188006	7.29304	1	1	-0.221507	3.36
k__Bacteria;p__Proteobacteria;c__Alphaproteobacteria;o__Sphingomonadales;f__Sphingomonadaceae;g__Kaistobacter	0.100748	0.346117	0.0955558	0	12	0	9	0	0	3.15977	0.61578	1	-0.240706	2.90915
k__Bacteria;p__Proteobacteria;c__Alphaproteobacteria;o__Caulobacterales;f__Caulobacteraceae;Other	0.243964	0.567916	0.0818183	0	12	0	5	0	0	6.88393	1	1	-0.194969	2.35637
k__Bacteria;p__Proteobacteria;c__Alphaproteobacteria;o__Rhizobiales;f__Rhizobiaceae;g__	0.298745	0.622133	-0.0607889	3	8	1	5	1.24297	0.0253823	11.7424	1	1	-0.125839	2.98469
k__Bacteria;p__Firmicutes;c__Erysipelotrichi;o__Erysipelotrichales;f__Erysipelotrichaceae;g__RFN20	0.609371	0.750181	-0.0313979	2	9	2	9	1.39909	0.139584	7.32269	0.653484	1	0.0682794	0.739223
k__Bacteria;p__Proteobacteria;c__Epsilonproteobacteria;o__Campylobacterales;f__Campylobacteraceae;g__Sulfurospirillum	2.04133e-07	1.08701e-05	-0.327201	7	3	4	1	27.7802	2.61377	1406.44	0.00139999	0.0201601	0.209518	1.67234
k__Bacteria;p__Proteobacteria;c__Betaproteobacteria;o__Neisseriales;f__Neisseriaceae;g__Vitreoscilla	0.000456397	0.00571839	-0.202818	5	5	3	5	3.99066	0.584087	22.0036	0.0839623	0.415906	0.104832	1.77533
k__Bacteria;p__Proteobacteria;c__Alphaproteobacteria;Other;Other;Other	0.111439	0.359646	0.0705051	0	10	0	7	0	0	4.35869	0.596382	1	-0.250068	3.02229
k__Bacteria;p__Actinobacteria;c__Actinobacteria;o__Actinomycetales;f__Promicromonosporaceae;g__Xylanimicrobium	0.186492	0.490406	0.0858974	0	10	0	6	0	0	5.34931	1	1	-0.137701	1.66425
k__Bacteria;p__Firmicutes;c__Bacilli;o__Bacillales;f__Bacillaceae;g__Anaerobacillus	0.267166	0.583655	0.0799728	0	10	0	4	0	0	9.55571	1	1	0.004629	-0.0559456
k__Bacteria;p__Firmicutes;c__Bacilli;o__Lactobacillales;f__Carnobacteriaceae;g__	0.279002	0.600276	0.0779873	0	10	0	4	0	0	9.55571	1	1	-0.0142146	0.171797
k__Bacteria;p__Proteobacteria;c__Alphaproteobacteria;o__Rhodobacterales;f__Rhodobacteraceae;g__Amaricoccus	0.572412	0.72562	0.0397589	0	10	0	1	0	0	240.064	1	1	-0.00179093	0.021645
k__Bacteria;p__Firmicutes;c__Clostridia;o__Clostridiales;f__Veillonellaceae;g__Selenomonas	0.651831	0.786628	-0.0294356	2	8	1	6	1.03071	0.0216205	9.02401	1	1	0.0400396	0.822906
k__Bacteria;p__Actinobacteria;c__Actinobacteria;o__Actinomycetales;f__Propionibacteriaceae;g__Propionibacterium	0.796175	0.916677	0.0170725	1	9	1	6	1.03071	0.0216205	9.02401	1	1	0.0812772	-0.142414
k__Bacteria;p__Proteobacteria;c__Alphaproteobacteria;o__Rhodospirillales;f__Rhodospirillaceae;g__	0.906138	1	0.00793425	1	9	1	5	1.24297	0.0253823	11.7424	1	1	0.0246992	0.535921
k__Bacteria;p__Proteobacteria;c__Alphaproteobacteria;o__Rhizobiales;f__Beijerinckiaceae;g__	0.939331	1	0.00499141	1	9	1	4	1.56077	0.0306525	16.5664	0.531515	1	-0.0688591	1.55956
k__Bacteria;p__Firmicutes;c__Bacilli;o__Lactobacillales;f__Leuconostocaceae;g__Weissella	2.23504e-05	0.00052896	-0.259974	6	3	3	2	10.0503	1.09622	125.957	0.0201439	0.140677	0.186091	1.23017
k__Bacteria;p__Actinobacteria;c__Actinobacteria;o__Actinomycetales;f__Geodermatophilaceae;g__	0.058818	0.24256	-0.100652	3	6	2	4	3.22286	0.278446	23.8114	0.196883	0.704807	-0.0489962	2.41171
k__Bacteria;p__Proteobacteria;c__Betaproteobacteria;o__Rhodocyclales;f__Rhodocyclaceae;g__K82	0.117144	0.36898	0.0948242	0	9	0	8	0	0	3.66808	0.602921	1	0.0130599	-0.157841
k__Bacteria;p__Proteobacteria;c__Gammaproteobacteria;o__Vibrionales;f__Vibrionaceae;g__Vibrio	0.210235	0.520698	0.0705869	0	9	0	5	0	0	6.88393	1	1	-0.20612	2.49114
k__Bacteria;p__Firmicutes;c__Clostridia;o__Thermoanaerobacterales;f__Caldicellulosiruptoraceae;g__Caldicellulosiruptor	0.529713	0.72562	0.0250954	0	9	0	1	0	0	240.064	1	1	-0.288984	3.49263
k__Bacteria;p__Spirochaetes;c__[Brachyspirae];o__[Brachyspirales];f__Brachyspiraceae;g__Brachyspira	0.110589	0.359646	0.088131	0	8	0	8	0	0	3.66808	0.602921	1	0.0321722	-0.388831
k__Bacteria;p__Proteobacteria;c__Deltaproteobacteria;o__Desulfovibrionales;f__Desulfovibrionaceae;g__	0.11125	0.359646	0.0862354	0	8	0	8	0	0	3.66808	0.602921	1	-0.0731857	0.884516
k__Bacteria;p__Firmicutes;c__Bacilli;o__Gemellales;f__Gemellaceae;Other	0.179001	0.479587	0.080114	0	8	0	6	0	0	5.34931	1	1	0.0098145	-0.118617
k__Bacteria;p__Proteobacteria;c__Betaproteobacteria;o__Neisseriales;f__Neisseriaceae;g__	0.180237	0.479881	0.0766225	0	8	0	6	0	0	5.34931	1	1	-0.10323	1.24763
k__Bacteria;p__Proteobacteria;c__Gammaproteobacteria;o__Xanthomonadales;f__Xanthomonadaceae;g__Lysobacter	0.186467	0.490406	-0.0705331	2	6	2	4	3.22286	0.278446	23.8114	0.196883	0.704807	-0.0160252	1.70282
k__Bacteria;p__Tenericutes;c__Mollicutes;o__Mycoplasmatales;f__Mycoplasmataceae;g__Ureaplasma	0.21863	0.529183	0.0635954	0	8	0	5	0	0	6.88393	1	1	-0.196688	2.37715
k__Bacteria;p__Actinobacteria;c__Actinobacteria;o__Actinomycetales;f__Mycobacteriaceae;g__Mycobacterium	0.299383	0.622133	-0.0508166	2	6	1	6	1.03071	0.0216205	9.02401	1	1	-0.0637859	2.05635
k__Bacteria;p__Lentisphaerae;c__[Lentisphaeria];o__Victivallales;f__Victivallaceae;g__	0.406766	0.660849	-0.0464871	2	6	1	4	1.56077	0.0306525	16.5664	0.531515	1	-0.0448491	1.74436
k__Bacteria;p__Firmicutes;c__Clostridia;o__Clostridiales;f__[Tissierellaceae];g__1-68	4.47368e-09	3.17631e-07	-0.303092	6	1	4	1	27.7802	2.61377	1406.44	0.00139999	0.0201601	0.235811	0.94815
k__Bacteria;p__Actinobacteria;c__Actinobacteria;o__Actinomycetales;f__Microbacteriaceae;g__	0.000568206	0.00649225	-0.200583	7	0	1	0	Inf	0.158425	Inf	0.139303	0.550426	0.104141	1.16273
k__Bacteria;p__Proteobacteria;c__Alphaproteobacteria;o__Rhodospirillales;f__Rhodospirillaceae;g__Azospirillum	0.098445	0.346031	-0.0878266	2	5	2	3	4.31042	0.344796	39.5263	0.143421	0.550426	0.0437047	1.08151
k__Bacteria;p__Firmicutes;c__Erysipelotrichi;o__Erysipelotrichales;f__Erysipelotrichaceae;g__Holdemania	0.106387	0.354069	-0.0787026	2	5	2	4	3.22286	0.278446	23.8114	0.196883	0.704807	-0.00194819	1.54544
k__Bacteria;p__Proteobacteria;c__Betaproteobacteria;o__Burkholderiales;f__Comamonadaceae;g__Tepidimonas	0.175899	0.479587	0.0733272	0	7	0	6	0	0	5.34931	1	1	-0.0308809	0.373224
k__Bacteria;p__Proteobacteria;c__Betaproteobacteria;o__Rhodocyclales;f__Rhodocyclaceae;g__	0.348104	0.654907	0.0554093	0	7	0	3	0	0	15.2277	1	1	-0.082455	0.996543
k__Bacteria;p__Firmicutes;c__Bacilli;o__Lactobacillales;f__Aerococcaceae;Other	0.964351	1	-0.00208137	1	6	1	6	1.03071	0.0216205	9.02401	1	1	-0.0704447	1.61261
k__Bacteria;p__Bacteroidetes;c__[Saprospirae];o__[Saprospirales];f__Chitinophagaceae;g__Sediminibacterium	0.989315	1	-0.000654993	1	6	1	6	1.03071	0.0216205	9.02401	1	1	-0.0332869	1.18279
k__Bacteria;p__Proteobacteria;c__Gammaproteobacteria;o__Pasteurellales;f__Pasteurellaceae;g__Mannheimia	0.167205	0.466953	0.0670143	0	6	0	6	0	0	5.34931	1	1	0.0130777	-0.158055
k__Bacteria;p__Proteobacteria;c__Deltaproteobacteria;o__GMD14H09;f__;g__	0.167897	0.466953	0.0664411	0	6	0	6	0	0	5.34931	1	1	-0.0378825	0.457845
k__Bacteria;p__Firmicutes;c__Bacilli;o__Gemellales;Other;Other	0.21739	0.529183	0.0626859	0	6	0	5	0	0	6.88393	1	1	0.0201195	-0.243163
k__Bacteria;p__Bacteroidetes;c__Bacteroidia;o__Bacteroidales;f__p-2534-18B5;g__	0.217801	0.529183	0.0626952	0	6	0	5	0	0	6.88393	1	1	-0.0134249	0.162252
k__Bacteria;p__Proteobacteria;c__Betaproteobacteria;o__Burkholderiales;f__Comamonadaceae;g__Rhodoferax	0.295512	0.622133	0.0507252	0	6	0	4	0	0	9.55571	1	1	-0.132025	1.59565
k__Bacteria;p__Proteobacteria;c__Betaproteobacteria;o__Burkholderiales;f__;g__	0.367832	0.660849	0.0476459	0	6	0	3	0	0	15.2277	1	1	-0.0919519	1.11132
k__Bacteria;p__Actinobacteria;c__Actinobacteria;o__Actinomycetales;f__Nocardioidaceae;g__Aeromicrobium	0.521253	0.72562	-0.0327468	1	5	1	2	3.14074	0.0517759	62.3282	0.36395	0.958372	-0.0449489	1.36072
k__Bacteria;p__Proteobacteria;c__Alphaproteobacteria;o__Rhizobiales;f__Methylobacteriaceae;g__	0.58037	0.727169	-0.0256249	1	5	1	4	1.56077	0.0306525	16.5664	0.531515	1	-0.0462792	1.43262
k__Bacteria;p__Proteobacteria;c__Deltaproteobacteria;o__Bdellovibrionales;f__Bacteriovoracaceae;g__	0.684757	0.814823	-0.0175325	1	5	1	3	2.08894	0.0385657	27.1242	0.453896	1	-0.120663	2.14575
k__Bacteria;p__Firmicutes;c__Clostridia;o__Clostridiales;f__Lachnospiraceae;g__Lachnobacterium	0.791397	0.913645	-0.0126487	1	5	1	5	1.24297	0.0253823	11.7424	1	1	0.0572572	0.139322
k__Bacteria;p__Proteobacteria;c__Alphaproteobacteria;o__Rhodobacterales;f__Rhodobacteraceae;Other	0.0174317	0.10035	-0.0962985	2	3	2	3	4.31042	0.344796	39.5263	0.143421	0.550426	0.0308269	1.17043
k__Bacteria;p__Actinobacteria;c__Actinobacteria;o__Actinomycetales;Other;Other	0.0218752	0.117629	-0.0992613	2	3	2	3	4.31042	0.344796	39.5263	0.143421	0.550426	0.134788	-0.0173494
k__Bacteria;p__Actinobacteria;c__Coriobacteriia;o__Coriobacteriales;f__Coriobacteriaceae;g__Adlercreutzia	0.02209	0.117629	-0.0990428	2	3	2	3	4.31042	0.344796	39.5263	0.143421	0.550426	0.123455	0.116745
k__Bacteria;p__Proteobacteria;c__Gammaproteobacteria;o__Pasteurellales;f__Pasteurellaceae;g__Pasteurella	0.208002	0.518179	0.0558766	0	5	0	5	0	0	6.88393	1	1	-0.0263562	0.318538
k__Bacteria;p__Proteobacteria;c__Gammaproteobacteria;o__Enterobacteriales;f__Enterobacteriaceae;g__Salmonella	0.338289	0.646239	0.0463402	0	5	0	3	0	0	15.2277	1	1	-0.0645527	0.780178
k__Bacteria;p__Acidobacteria;c__Sva0725;o__Sva0725;f__;g__	0.357839	0.660849	0.042236	0	5	0	3	0	0	15.2277	1	1	-0.113359	1.37005
k__Bacteria;p__Proteobacteria;c__Alphaproteobacteria;o__Rhodobacterales;f__Rhodobacteraceae;g__	0.359033	0.660849	0.0418002	0	5	0	3	0	0	15.2277	1	1	-0.118266	1.42935
k__Bacteria;p__Bacteroidetes;c__Cytophagia;o__Cytophagales;f__Cytophagaceae;g__	0.363333	0.660849	0.042547	0	5	0	3	0	0	15.2277	1	1	-0.0992417	1.19943
k__Bacteria;p__Proteobacteria;c__Gammaproteobacteria;o__Aeromonadales;f__Succinivibrionaceae;g__	0.367323	0.660849	0.0401385	0	5	0	3	0	0	15.2277	1	1	-0.129907	1.57005
k__Bacteria;p__Firmicutes;c__Erysipelotrichi;o__Erysipelotrichales;f__Erysipelotrichaceae;g__Sharpea	0.589102	0.735945	-0.023699	1	4	1	4	1.56077	0.0306525	16.5664	0.531515	1	0.0553888	0.162401
k__Bacteria;p__Firmicutes;c__Erysipelotrichi;o__Erysipelotrichales;f__Erysipelotrichaceae;g__Coprobacillus	0.000110702	0.0018138	-0.160553	3	1	2	1	12.9307	0.652025	780.38	0.0515038	0.288692	0.158957	0.157958
k__Bacteria;p__Firmicutes;c__Clostridia;o__Clostridiales;f__Christensenellaceae;g__Christensenella	0.00399266	0.0309249	-0.110809	2	2	2	2	6.475	0.45139	93.054	0.09411	0.43577	0.0945636	0.465737
k__Bacteria;p__Firmicutes;c__Bacilli;o__Lactobacillales;f__Streptococcaceae;Other	0.00479121	0.035691	-0.109658	2	2	2	2	6.475	0.45139	93.054	0.09411	0.43577	0.11797	0.176045
k__Bacteria;p__Actinobacteria;c__Actinobacteria;o__Actinomycetales;f__Dietziaceae;g__Dietzia	0.0406183	0.186058	-0.0886357	2	2	1	1	6.27375	0.0782764	500.632	0.259801	0.800839	0.0337727	0.873743
k__Bacteria;p__Actinobacteria;c__Actinobacteria;o__Actinomycetales;f__Nocardioidaceae;Other	0.257113	0.577836	0.0395102	0	4	0	4	0	0	9.55571	1	1	-0.118213	1.42871
k__Bacteria;p__Firmicutes;Other;Other;Other;Other	0.259111	0.577836	0.0451452	0	4	0	4	0	0	9.55571	1	1	0.0167773	-0.202768
k__Bacteria;p__Proteobacteria;c__Alphaproteobacteria;o__RF32;f__;g__	0.259376	0.577836	0.0451981	0	4	0	4	0	0	9.55571	1	1	0.00723878	-0.0874872
k__Bacteria;p__Actinobacteria;c__Actinobacteria;o__Actinomycetales;f__Intrasporangiaceae;g__Janibacter	0.26032	0.577836	0.0447474	0	4	0	4	0	0	9.55571	1	1	-0.0325278	0.393128
k__Bacteria;p__Firmicutes;c__Clostridia;o__Clostridiales;f__Ruminococcaceae;g__Anaerotruncus	0.26068	0.577836	0.043861	0	4	0	4	0	0	9.55571	1	1	-0.0584916	0.706924
k__Bacteria;p__Proteobacteria;c__Betaproteobacteria;o__Burkholderiales;f__Comamonadaceae;g__Acidovorax	0.299109	0.622133	-0.0348199	1	3	1	3	2.08894	0.0385657	27.1242	0.453896	1	-0.0631315	1.52802
k__Bacteria;p__Planctomycetes;c__Planctomycetia;o__Pirellulales;f__Pirellulaceae;g__	0.342222	0.649221	0.0375246	0	4	0	3	0	0	15.2277	1	1	-0.101314	1.22448
k__Bacteria;p__Firmicutes;c__Bacilli;o__Lactobacillales;f__Aerococcaceae;g__Facklamia	0.342898	0.649221	0.0356726	0	4	0	3	0	0	15.2277	1	1	-0.124043	1.49918
k__Bacteria;p__Proteobacteria;c__Alphaproteobacteria;o__Rhizobiales;f__Methylobacteriaceae;g__Methylobacterium	0.377988	0.660849	-0.0355915	1	3	1	2	3.14074	0.0517759	62.3282	0.36395	0.958372	-0.0134958	0.933092
k__Bacteria;p__Proteobacteria;c__Alphaproteobacteria;o__Caulobacterales;f__Caulobacteraceae;g__Brevundimonas	0.426093	0.660849	0.0324499	0	4	0	2	0	0	33.2924	1	1	-0.122357	1.47879
k__Bacteria;p__Proteobacteria;c__Betaproteobacteria;o__Burkholderiales;Other;Other	0.426936	0.660849	0.0348474	0	4	0	2	0	0	33.2924	1	1	-0.0735021	0.888339
k__Bacteria;p__Proteobacteria;c__Alphaproteobacteria;o__Rhizobiales;f__Bradyrhizobiaceae;g__	0.449267	0.674344	0.0342873	0	4	0	2	0	0	33.2924	1	1	0.0103811	-0.125465
k__Bacteria;p__Actinobacteria;c__Actinobacteria;o__Actinomycetales;f__Brevibacteriaceae;g__Brevibacterium	0.572702	0.72562	0.0266697	0	4	0	1	0	0	240.064	1	1	-0.00579947	0.0700918
k__Bacteria;p__Actinobacteria;c__Coriobacteriia;o__Coriobacteriales;f__Coriobacteriaceae;g__Slackia	0.573136	0.72562	0.0265972	0	4	0	1	0	0	240.064	1	1	-0.0180998	0.218752
k__Archaea;p__Euryarchaeota;c__Halobacteria;o__Halobacteriales;f__Halobacteriaceae;g__Halorubrum	0.000580477	0.00649225	-0.136109	3	0	1	0	Inf	0.158425	Inf	0.139303	0.550426	0.0930047	0.519681
k__Bacteria;p__Proteobacteria;c__Alphaproteobacteria;o__Sphingomonadales;f__Sphingomonadaceae;g__Novosphingobium	0.149459	0.435332	-0.0470353	1	2	1	2	3.14074	0.0517759	62.3282	0.36395	0.958372	-0.000838458	0.833813
k__Bacteria;p__Proteobacteria;c__Gammaproteobacteria;o__Pseudomonadales;f__Moraxellaceae;g__Perlucidibaca	0.15022	0.435332	-0.0466961	1	2	1	2	3.14074	0.0517759	62.3282	0.36395	0.958372	-0.00435709	0.871073
k__Bacteria;p__Firmicutes;c__Bacilli;o__Lactobacillales;f__Leuconostocaceae;g__Fructobacillus	0.168805	0.466953	-0.0461708	1	2	1	2	3.14074	0.0517759	62.3282	0.36395	0.958372	0.0197187	0.586006
k__Bacteria;p__Proteobacteria;c__Alphaproteobacteria;o__Sphingomonadales;f__Erythrobacteraceae;g__	0.173836	0.477769	-0.0421737	1	2	1	2	3.14074	0.0517759	62.3282	0.36395	0.958372	-0.0296946	1.11639
k__Bacteria;p__Firmicutes;c__Bacilli;o__Bacillales;f__Staphylococcaceae;g__Jeotgalicoccus	0.176807	0.479587	-0.0458075	1	2	1	2	3.14074	0.0517759	62.3282	0.36395	0.958372	0.0310099	0.449696
k__Bacteria;p__Proteobacteria;c__Gammaproteobacteria;o__Enterobacteriales;f__Enterobacteriaceae;g__Dickeya	0.325835	0.639807	0.0291377	0	3	0	3	0	0	15.2277	1	1	-0.11017	1.3315
k__Bacteria;p__Firmicutes;c__Bacilli;o__Bacillales;f__Sporolactobacillaceae;g__Sporolactobacillus	0.328287	0.639807	0.0340426	0	3	0	3	0	0	15.2277	1	1	0.0162797	-0.196755
k__Bacteria;p__Tenericutes;c__Mollicutes;o__Acholeplasmatales;f__;g__	0.328507	0.639807	0.0340808	0	3	0	3	0	0	15.2277	1	1	0.0103272	-0.124814
k__Bacteria;Other;Other;Other;Other;Other	0.328569	0.639807	0.0340874	0	3	0	3	0	0	15.2277	1	1	0.00862484	-0.104239
k__Bacteria;p__Verrucomicrobia;c__Opitutae;o__[Cerasicoccales];f__[Cerasicoccaceae];g__	0.328639	0.639807	0.0340925	0	3	0	3	0	0	15.2277	1	1	0.00666592	-0.0805636
k__Bacteria;p__Firmicutes;c__Clostridia;o__Clostridiales;f__Lachnospiraceae;g__Anaerostipes	0.328679	0.639807	0.0340943	0	3	0	3	0	0	15.2277	1	1	0.00554644	-0.0670337
k__Bacteria;p__Verrucomicrobia;c__Verruco-5;o__WCHB1-41;f__WCHB1-25;g__	0.328751	0.639807	0.0340955	0	3	0	3	0	0	15.2277	1	1	0.00353151	-0.0426815
k__Bacteria;p__Firmicutes;c__Clostridia;o__Clostridiales;f__Dehalobacteriaceae;g__Dehalobacterium	0.329004	0.639807	0.0340771	0	3	0	3	0	0	15.2277	1	1	-0.00372597	0.0450317
k__Bacteria;p__Bacteroidetes;c__Bacteroidia;o__Bacteroidales;f__[Barnesiellaceae];g__	0.329157	0.639807	0.0340482	0	3	0	3	0	0	15.2277	1	1	-0.008218	0.099322
k__Bacteria;p__Gemmatimonadetes;c__Gemm-3;o__;f__;g__	0.329435	0.639807	0.0309377	0	3	0	3	0	0	15.2277	1	1	-0.0895221	1.08196
k__Bacteria;p__Actinobacteria;c__Actinobacteria;o__Actinomycetales;f__Dermabacteraceae;g__Brachybacterium	0.330105	0.639807	0.031706	0	3	0	3	0	0	15.2277	1	1	-0.0772226	0.933305
k__Bacteria;p__Proteobacteria;c__Betaproteobacteria;o__Burkholderiales;f__Oxalobacteraceae;Other	0.330417	0.639807	0.0327406	0	3	0	3	0	0	15.2277	1	1	-0.058783	0.710445
k__Bacteria;p__Firmicutes;c__Bacilli;o__Bacillales;f__Planococcaceae;g__Solibacillus	0.436317	0.668437	0.0284005	0	3	0	2	0	0	33.2924	1	1	-0.066414	0.802673
k__Bacteria;p__Firmicutes;c__Bacilli;o__Lactobacillales;f__Carnobacteriaceae;g__Desemzia	0.436317	0.668437	0.0284005	0	3	0	2	0	0	33.2924	1	1	-0.066414	0.802673
k__Bacteria;p__Proteobacteria;c__Gammaproteobacteria;o__Vibrionales;f__Pseudoalteromonadaceae;g__	0.439348	0.668437	0.0270248	0	3	0	2	0	0	33.2924	1	1	-0.0922195	1.11456
k__Bacteria;p__Proteobacteria;c__Betaproteobacteria;o__Burkholderiales;f__Alcaligenaceae;g__	0.441045	0.668631	0.0264847	0	3	0	2	0	0	33.2924	1	1	-0.0990422	1.19701
k__Bacteria;p__Proteobacteria;c__Gammaproteobacteria;o__Chromatiales;f__Chromatiaceae;g__Halochromatium	0.572621	0.72562	0.0229858	0	3	0	1	0	0	240.064	1	1	-0.00103539	0.0125136
k__Bacteria;p__Fusobacteria;c__Fusobacteriia;o__Fusobacteriales;f__Fusobacteriaceae;Other	0.573484	0.72562	0.022852	0	3	0	1	0	0	240.064	1	1	-0.0221517	0.267723
k__Bacteria;p__Proteobacteria;c__Alphaproteobacteria;o__BD7-3;f__;g__	0.575445	0.72562	0.0216977	0	3	0	1	0	0	240.064	1	1	-0.0792024	0.957232
k__Bacteria;p__GN02;c__BD1-5;o__;f__;g__	0.00058417	0.00649225	-0.107864	2	0	1	0	Inf	0.158425	Inf	0.139303	0.550426	0.0737044	0.411838
k__Bacteria;p__Actinobacteria;c__Actinobacteria;o__Actinomycetales;f__Micrococcaceae;g__Nesterenkonia	0.00059436	0.00649225	-0.109045	2	0	1	0	Inf	0.158425	Inf	0.139303	0.550426	0.122383	-0.160808
k__Bacteria;p__Actinobacteria;c__Actinobacteria;o__Actinomycetales;f__Intrasporangiaceae;Other	0.0342306	0.165348	-0.0577894	1	1	1	1	6.27375	0.0782764	500.632	0.259801	0.800839	0.0218214	0.563925
k__Bacteria;p__Actinobacteria;c__Thermoleophilia;o__Solirubrobacterales;f__Patulibacteraceae;g__	0.0342929	0.165348	-0.0582677	1	1	1	1	6.27375	0.0782764	500.632	0.259801	0.800839	0.0282003	0.493816
k__Archaea;p__Euryarchaeota;c__Thermoplasmata;o__E2;f__[Methanomassiliicoccaceae];g__vadinCA11	0.0343045	0.165348	-0.0574647	1	1	1	1	6.27375	0.0782764	500.632	0.259801	0.800839	0.01831	0.601788
k__Bacteria;p__Proteobacteria;c__Betaproteobacteria;o__Burkholderiales;f__Oxalobacteraceae;g__Cupriavidus	0.0345446	0.165348	-0.0577075	1	1	1	1	6.27375	0.0782764	500.632	0.259801	0.800839	0.0219398	0.561725
k__Bacteria;p__Proteobacteria;c__Alphaproteobacteria;o__Kiloniellales;f__Kiloniellaceae;g__Thalassospira	0.0375981	0.174095	-0.0538706	1	1	1	1	6.27375	0.0782764	500.632	0.259801	0.800839	-0.00613373	0.849787
k__Bacteria;p__Proteobacteria;c__Alphaproteobacteria;o__Rhizobiales;f__Phyllobacteriaceae;g__	0.0419227	0.18799	-0.0572766	1	1	1	1	6.27375	0.0782764	500.632	0.259801	0.800839	0.0530668	0.188877
k__Bacteria;p__Firmicutes;c__Bacilli;o__Bacillales;f__Alicyclobacillaceae;g__	0.424951	0.660849	0.0228505	0	2	0	2	0	0	33.2924	1	1	0.00949549	-0.114762
k__Bacteria;p__Chloroflexi;c__Anaerolineae;o__Anaerolineales;f__Anaerolinaceae;g__Anaerolinea	0.42498	0.660849	0.0228526	0	2	0	2	0	0	33.2924	1	1	0.00892206	-0.107831
k__Bacteria;p__Actinobacteria;c__Thermoleophilia;o__Solirubrobacterales;f__Solirubrobacteraceae;g__	0.425009	0.660849	0.0228545	0	2	0	2	0	0	33.2924	1	1	0.00834889	-0.100904
k__Bacteria;p__Fusobacteria;c__Fusobacteriia;o__Fusobacteriales;f__Leptotrichiaceae;g__	0.425052	0.660849	0.0228569	0	2	0	2	0	0	33.2924	1	1	0.00749766	-0.090616
k__Archaea;p__Euryarchaeota;c__Methanobacteria;o__Methanobacteriales;f__Methanobacteriaceae;g__Methanosphaera	0.425281	0.660849	0.0228615	0	2	0	2	0	0	33.2924	1	1	0.00297124	-0.0359102
k__Bacteria;p__Firmicutes;c__Bacilli;o__Bacillales;f__Paenibacillaceae;g__Brevibacillus	0.425294	0.660849	0.0228614	0	2	0	2	0	0	33.2924	1	1	0.00271212	-0.0327785
k__Bacteria;p__Tenericutes;c__Mollicutes;o__Anaeroplasmatales;f__Anaeroplasmataceae;g__Anaeroplasma	0.425493	0.660849	0.0228534	0	2	0	2	0	0	33.2924	1	1	-0.00130013	0.0157132
k__Bacteria;p__WPS-2;c__;o__;f__;g__	0.425508	0.660849	0.0228524	0	2	0	2	0	0	33.2924	1	1	-0.0015838	0.0191416
k__Bacteria;p__Proteobacteria;c__Alphaproteobacteria;o__Rhizobiales;f__Phyllobacteriaceae;g__Phyllobacterium	0.425729	0.660849	0.0228299	0	2	0	2	0	0	33.2924	1	1	-0.00607452	0.0734161
k__Bacteria;p__Firmicutes;c__Clostridia;o__Clostridiales;f__[Tissierellaceae];g__WAL_1855D	0.425771	0.660849	0.0228242	0	2	0	2	0	0	33.2924	1	1	-0.00691353	0.0835563
k__Bacteria;p__Actinobacteria;c__Actinobacteria;o__Actinomycetales;f__Nocardioidaceae;g__Nocardioides	0.425944	0.660849	0.022795	0	2	0	2	0	0	33.2924	1	1	-0.0104444	0.12623
k__Bacteria;p__Proteobacteria;c__Betaproteobacteria;o__Burkholderiales;f__Oxalobacteraceae;g__Oxalobacter	0.426246	0.660849	0.0227225	0	2	0	2	0	0	33.2924	1	1	-0.0167114	0.201973
k__Bacteria;p__Proteobacteria;c__Alphaproteobacteria;o__Rhodospirillales;f__Acetobacteraceae;g__	0.426423	0.660849	0.0226629	0	2	0	2	0	0	33.2924	1	1	-0.0204608	0.247288
k__Bacteria;p__Bacteroidetes;c__Flavobacteriia;o__Flavobacteriales;f__[Weeksellaceae];g__	0.426575	0.660849	0.0204264	0	2	0	2	0	0	33.2924	1	1	-0.0779078	0.941586
k__Bacteria;p__Proteobacteria;c__Gammaproteobacteria;o__Xanthomonadales;f__Xanthomonadaceae;g__Pseudoxanthomonas	0.426596	0.660849	0.0225996	0	2	0	2	0	0	33.2924	1	1	-0.0241863	0.292314
k__Bacteria;p__Proteobacteria;c__Gammaproteobacteria;o__Alteromonadales;f__[Chromatiaceae];Other	0.426659	0.660849	0.0204736	0	2	0	2	0	0	33.2924	1	1	-0.0771985	0.933014
k__Bacteria;p__Actinobacteria;c__Actinobacteria;o__Actinomycetales;f__Actinomycetaceae;g__	0.42674	0.660849	0.020521	0	2	0	2	0	0	33.2924	1	1	-0.0764751	0.924271
k__Bacteria;p__Firmicutes;c__Erysipelotrichi;o__Erysipelotrichales;f__Erysipelotrichaceae;g__Erysipelothrix	0.427159	0.660849	0.0222785	0	2	0	2	0	0	33.2924	1	1	-0.0376432	0.454952
k__Bacteria;p__Acidobacteria;c__[Chloracidobacteria];o__RB41;f__Ellin6075;g__	0.427272	0.660849	0.0221644	0	2	0	2	0	0	33.2924	1	1	-0.0410669	0.496331
k__Bacteria;p__Proteobacteria;c__Alphaproteobacteria;o__Sphingomonadales;f__Sphingomonadaceae;g__Sphingopyxis	0.427272	0.660849	0.0221644	0	2	0	2	0	0	33.2924	1	1	-0.0410669	0.496331
k__Bacteria;p__Actinobacteria;c__Actinobacteria;o__Actinomycetales;f__Dermacoccaceae;g__Dermacoccus	0.42732	0.660849	0.0209755	0	2	0	2	0	0	33.2924	1	1	-0.0689243	0.833013
k__Bacteria;p__Firmicutes;c__Clostridia;o__Clostridiales;f__Gracilibacteraceae;g__	0.427385	0.660849	0.0210503	0	2	0	2	0	0	33.2924	1	1	-0.0676013	0.817023
k__Bacteria;p__Firmicutes;c__Clostridia;o__Clostridiales;f__Lachnospiraceae;g__Butyrivibrio	0.427385	0.660849	0.0210503	0	2	0	2	0	0	33.2924	1	1	-0.0676013	0.817023
k__Bacteria;p__Proteobacteria;c__Betaproteobacteria;o__Neisseriales;f__Neisseriaceae;g__Vogesella	0.427509	0.660849	0.0218486	0	2	0	2	0	0	33.2924	1	1	-0.0501621	0.606255
k__Bacteria;p__Actinobacteria;c__Actinobacteria;o__Actinomycetales;f__Microbacteriaceae;g__Agromyces	0.530896	0.72562	0.0119736	0	2	0	1	0	0	240.064	1	1	-0.13788	1.66641
k__Bacteria;p__Firmicutes;c__Bacilli;o__Bacillales;f__Planococcaceae;g__Planomicrobium	0.530896	0.72562	0.0119736	0	2	0	1	0	0	240.064	1	1	-0.13788	1.66641
k__Bacteria;p__Firmicutes;c__Clostridia;o__Clostridiales;f__Clostridiaceae;g__Caloramator	0.572094	0.72562	0.0182149	0	2	0	1	0	0	240.064	1	1	0.0128463	-0.155259
k__Bacteria;p__Proteobacteria;c__Alphaproteobacteria;o__Rhodobacterales;f__Rhodobacteraceae;g__Rhodobaca	0.572806	0.72562	0.0182158	0	2	0	1	0	0	240.064	1	1	-0.000820528	0.00991683
k__Bacteria;p__Proteobacteria;c__Gammaproteobacteria;o__Thiotrichales;f__Piscirickettsiaceae;g__	0.572806	0.72562	0.0182158	0	2	0	1	0	0	240.064	1	1	-0.000820528	0.00991683
k__Bacteria;p__Proteobacteria;c__Gammaproteobacteria;o__[Marinicellales];f__[Marinicellaceae];g__	0.572806	0.72562	0.0182158	0	2	0	1	0	0	240.064	1	1	-0.000820528	0.00991683
k__Bacteria;p__Proteobacteria;c__Alphaproteobacteria;o__Sphingomonadales;f__Sphingomonadaceae;Other	0.572806	0.72562	0.0182158	0	2	0	1	0	0	240.064	1	1	-0.000820528	0.00991683
k__Bacteria;p__Bacteroidetes;c__Bacteroidia;o__Bacteroidales;f__Porphyromonadaceae;g__Paludibacter	0.573015	0.72562	0.0182011	0	2	0	1	0	0	240.064	1	1	-0.00485121	0.0586313
k__Bacteria;p__Proteobacteria;c__Alphaproteobacteria;o__Rhodospirillales;f__Rhodospirillaceae;g__Novispirillum	0.575181	0.72562	0.0175805	0	2	0	1	0	0	240.064	1	1	-0.048919	0.59123
k__Bacteria;p__Proteobacteria;c__Betaproteobacteria;o__Burkholderiales;f__Alcaligenaceae;g__Achromobacter	0.575181	0.72562	0.0175805	0	2	0	1	0	0	240.064	1	1	-0.048919	0.59123
k__Bacteria;p__Firmicutes;c__Bacilli;o__Bacillales;f__Bacillaceae;g__Marinibacillus	0.575649	0.72562	0.017195	0	2	0	1	0	0	240.064	1	1	-0.0627664	0.758588
k__Bacteria;p__Firmicutes;c__Bacilli;o__Bacillales;f__Paenibacillaceae;g__Ammoniphilus	0.575681	0.72562	0.017152	0	2	0	1	0	0	240.064	1	1	-0.0641122	0.774853
k__Bacteria;p__Proteobacteria;c__Gammaproteobacteria;o__Pseudomonadales;f__Moraxellaceae;Other	0.575681	0.72562	0.017152	0	2	0	1	0	0	240.064	1	1	-0.0641122	0.774853
k__Bacteria;p__Actinobacteria;c__Actinobacteria;o__Actinomycetales;f__Nocardiaceae;g__Rhodococcus	0.575727	0.72562	0.0170753	0	2	0	1	0	0	240.064	1	1	-0.0664335	0.802909
k__Bacteria;p__Bacteroidetes;c__Sphingobacteriia;o__Sphingobacteriales;f__Sphingobacteriaceae;g__	0.575727	0.72562	0.0170753	0	2	0	1	0	0	240.064	1	1	-0.0664335	0.802909
k__Archaea;p__Euryarchaeota;c__Halobacteria;o__Halobacteriales;f__Halobacteriaceae;g__Haloarcula	0.573065	0.72562	0.0114977	0	1	0	1	0	0	240.064	1	1	0.00549818	-0.0664504
k__Bacteria;p__Proteobacteria;c__Gammaproteobacteria;o__Aeromonadales;f__Succinivibrionaceae;g__Ruminobacter	0.573112	0.72562	0.0114983	0	1	0	1	0	0	240.064	1	1	0.00492093	-0.0594739
k__Bacteria;p__Firmicutes;c__Clostridia;o__Clostridiales;f__Lachnospiraceae;g__Oribacterium	0.573428	0.72562	0.0114965	0	1	0	1	0	0	240.064	1	1	0.00107139	-0.0129488
k__Bacteria;p__Proteobacteria;c__Alphaproteobacteria;o__Rickettsiales;f__;g__	0.573442	0.72562	0.0114962	0	1	0	1	0	0	240.064	1	1	0.000904899	-0.0109365
k__Bacteria;p__Tenericutes;c__Mollicutes;o__Anaeroplasmatales;f__Anaeroplasmataceae;g__	0.573442	0.72562	0.0114962	0	1	0	1	0	0	240.064	1	1	0.000904899	-0.0109365
k__Bacteria;p__Proteobacteria;c__Betaproteobacteria;o__Rhodocyclales;f__Rhodocyclaceae;g__Thauera	0.573721	0.72562	0.011486	0	1	0	1	0	0	240.064	1	1	-0.00249769	0.0301869
k__Archaea;p__Euryarchaeota;c__Halobacteria;o__Halobacteriales;f__Halobacteriaceae;g__Haloquadratum	1	1	0	0	0	0	0	0	0	Inf	1	1	0	0
k__Bacteria;p__Acidobacteria;c__Solibacteres;o__Solibacterales;f__;g__	1	1	0	0	0	0	0	0	0	Inf	1	1	0	0
k__Bacteria;p__Actinobacteria;c__Actinobacteria;o__Actinomycetales;f__Intrasporangiaceae;g__	1	1	0	0	0	0	0	0	0	Inf	1	1	0	0
k__Bacteria;p__Actinobacteria;c__Actinobacteria;o__Actinomycetales;f__Microbacteriaceae;g__Leucobacter	1	1	0	0	0	0	0	0	0	Inf	1	1	0	0
k__Bacteria;p__Actinobacteria;c__Actinobacteria;o__Actinomycetales;f__Sporichthyaceae;g__	1	1	0	0	0	0	0	0	0	Inf	1	1	0	0
k__Bacteria;p__Bacteroidetes;c__Bacteroidia;o__Bacteroidales;f__[Paraprevotellaceae];g__Paraprevotella	1	1	0	0	0	0	0	0	0	Inf	1	1	0	0
k__Bacteria;p__Bacteroidetes;c__Flavobacteriia;o__Flavobacteriales;f__Cryomorphaceae;g__Fluviicola	1	1	0	0	0	0	0	0	0	Inf	1	1	0	0
k__Bacteria;p__Bacteroidetes;c__Flavobacteriia;o__Flavobacteriales;f__Flavobacteriaceae;g__Myroides	1	1	0	0	0	0	0	0	0	Inf	1	1	0	0
k__Bacteria;p__Elusimicrobia;c__Elusimicrobia;o__Elusimicrobiales;f__Elusimicrobiaceae;g__	1	1	0	0	0	0	0	0	0	Inf	1	1	0	0
k__Bacteria;p__Firmicutes;c__Bacilli;o__Bacillales;f__Bacillaceae;g__Pontibacillus	1	1	0	0	0	0	0	0	0	Inf	1	1	0	0
k__Bacteria;p__Firmicutes;c__Bacilli;o__Lactobacillales;f__Aerococcaceae;g__	1	1	0	0	0	0	0	0	0	Inf	1	1	0	0
k__Bacteria;p__Firmicutes;c__Clostridia;o__Clostridiales;f__Caldicoprobacteraceae;g__Caldicoprobacter	1	1	0	0	0	0	0	0	0	Inf	1	1	0	0
k__Bacteria;p__Firmicutes;c__Clostridia;o__Clostridiales;f__Dehalobacteriaceae;g__	1	1	0	0	0	0	0	0	0	Inf	1	1	0	0
k__Bacteria;p__Firmicutes;c__Clostridia;o__Clostridiales;f__EtOH8;g__	1	1	0	0	0	0	0	0	0	Inf	1	1	0	0
k__Bacteria;p__Firmicutes;c__Clostridia;o__Clostridiales;f__Eubacteriaceae;g__Anaerofustis	1	1	0	0	0	0	0	0	0	Inf	1	1	0	0
k__Bacteria;p__Firmicutes;c__Clostridia;o__Clostridiales;f__Peptococcaceae;g__	1	1	0	0	0	0	0	0	0	Inf	1	1	0	0
k__Bacteria;p__Firmicutes;c__Clostridia;o__Clostridiales;f__Veillonellaceae;g__Thermosinus	1	1	0	0	0	0	0	0	0	Inf	1	1	0	0
k__Bacteria;p__Firmicutes;c__Clostridia;o__Clostridiales;f__[Mogibacteriaceae];g__Anaerovorax	1	1	0	0	0	0	0	0	0	Inf	1	1	0	0
k__Bacteria;p__Firmicutes;c__Clostridia;o__Clostridiales;f__[Tissierellaceae];g__Tissierella_Soehngenia	1	1	0	0	0	0	0	0	0	Inf	1	1	0	0
k__Bacteria;p__Firmicutes;c__Clostridia;o__SHA-98;f__;g__	1	1	0	0	0	0	0	0	0	Inf	1	1	0	0
k__Bacteria;p__Firmicutes;c__Erysipelotrichi;o__Erysipelotrichales;f__Erysipelotrichaceae;g__cc_115	1	1	0	0	0	0	0	0	0	Inf	1	1	0	0
k__Bacteria;p__Proteobacteria;c__Alphaproteobacteria;o__Rhodospirillales;f__Rhodospirillaceae;g__Skermanella	1	1	0	0	0	0	0	0	0	Inf	1	1	0	0
k__Bacteria;p__Proteobacteria;c__Betaproteobacteria;o__Burkholderiales;f__Comamonadaceae;g__Hydrogenophaga	1	1	0	0	0	0	0	0	0	Inf	1	1	0	0
k__Bacteria;p__Proteobacteria;c__Betaproteobacteria;o__Procabacteriales;f__Procabacteriaceae;g__	1	1	0	0	0	0	0	0	0	Inf	1	1	0	0
k__Bacteria;p__Proteobacteria;c__Betaproteobacteria;o__Rhodocyclales;f__Rhodocyclaceae;g__Hydrogenophilus	1	1	0	0	0	0	0	0	0	Inf	1	1	0	0
k__Bacteria;p__Proteobacteria;c__Betaproteobacteria;o__Rhodocyclales;f__Rhodocyclaceae;g__Methyloversatilis	1	1	0	0	0	0	0	0	0	Inf	1	1	0	0
k__Bacteria;p__Synergistetes;c__Synergistia;o__Synergistales;f__Synergistaceae;g__	1	1	0	0	0	0	0	0	0	Inf	1	1	0	0
k__Bacteria;p__Tenericutes;c__RF3;o__ML615J-28;f__;g__	1	1	0	0	0	0	0	0	0	Inf	1	1	0	0
k__Bacteria;p__Thermotogae;c__Thermotogae;o__Thermotogales;f__Thermotogaceae;g__Fervidobacterium	1	1	0	0	0	0	0	0	0	Inf	1	1	0	0

## Sheet: Secretor-fed vs Nonsecretor-fed
Taxa	pvalues	adjPvalues	counts in group 0	counts in group 1	+samples in group 0	+samples in group 1	oddsRatio	lower	upper	fisherP	fisherAdjP	(Intercept)	MGS_categoryS	scalingFactor
k__Bacteria;p__Proteobacteria;c__Deltaproteobacteria;o__Desulfovibrionales;f__Desulfovibrionaceae;g__	4.73718e-05	0.0201804	3	0	3	0	Inf	1.35307	Inf	0.0129041	0.959885	0.227722	-0.223721	-0.051675
k__Bacteria;p__Bacteroidetes;c__Bacteroidia;o__Bacteroidales;f__BS11;g__	0.000191096	0.0407035	8	3	5	3	6.16246	1.08956	43.2784	0.019102	0.959885	0.495881	-0.387813	-0.404748
k__Bacteria;p__Firmicutes;c__Clostridia;o__Clostridiales;f__Clostridiaceae;g__	0.000418421	0.0594158	1675	1103	24	68	Inf	0.467801	Inf	0.190148	1	4.26591	-1.41517	2.9311
k__Bacteria;p__Bacteroidetes;c__Bacteroidia;o__Bacteroidales;f__[Paraprevotellaceae];g__YRC22	0.000941356	0.0891629	4	1	3	1	10.2548	0.777993	560.153	0.0431482	0.959885	0.286476	-0.244746	-0.199126
k__Bacteria;p__Proteobacteria;c__Betaproteobacteria;o__Burkholderiales;f__Oxalobacteraceae;g__Oxalobacter	0.00111348	0.0891629	2	0	2	0	Inf	0.598194	Inf	0.0568955	0.959885	0.140751	-0.150117	0.120985
k__Bacteria;p__Firmicutes;c__Bacilli;o__Lactobacillales;f__Carnobacteriaceae;g__	0.00125582	0.0891629	4	0	2	0	Inf	0.598194	Inf	0.0568955	0.959885	0.250128	-0.235856	-0.184359
k__Bacteria;p__Proteobacteria;c__Betaproteobacteria;o__Neisseriales;f__Neisseriaceae;g__Vitreoscilla	0.00184522	0.112295	5	1	3	1	10.2548	0.777993	560.153	0.0431482	0.959885	0.255523	-0.258718	0.377944
k__Bacteria;p__Proteobacteria;c__Gammaproteobacteria;o__Pasteurellales;f__Pasteurellaceae;g__Aggregatibacter	0.00237895	0.113888	119	173	18	40	2.6006	0.86562	8.9238	0.0944704	1	2.77651	-0.863215	-4.89023
k__Bacteria;p__Firmicutes;c__Bacilli;o__Lactobacillales;f__Streptococcaceae;g__	0.00240608	0.113888	17	1	3	1	10.2548	0.777993	560.153	0.0431482	0.959885	0.463593	-0.423526	-0.178391
k__Bacteria;p__Firmicutes;c__Clostridia;o__Clostridiales;f__Veillonellaceae;g__Mitsuokella	0.00311321	0.129592	0	20	0	9	0	0	1.52594	0.108238	1	-0.391632	0.422087	3.66124
k__Bacteria;p__Firmicutes;c__Bacilli;o__Lactobacillales;f__Lactobacillaceae;g__	0.00380627	0.129592	123	69	12	22	2.38609	0.839024	6.84791	0.0843588	1	1.73015	-0.864504	-0.370931
k__Bacteria;p__Firmicutes;c__Clostridia;o__Clostridiales;f__Lachnospiraceae;g__Epulopiscium	0.00400994	0.129592	589	4	4	4	3.49362	0.595279	20.5759	0.0945419	1	1.06131	-0.871974	-1.14505
k__Bacteria;p__Firmicutes;c__Bacilli;o__Lactobacillales;f__;g__	0.00424006	0.129592	945	1819	20	48	2.78613	0.813625	12.378	0.0837626	1	3.54796	-1.39676	0.165558
k__Bacteria;p__Firmicutes;c__Bacilli;o__Lactobacillales;f__Enterococcaceae;g__Enterococcus	0.00425889	0.129592	70562	54499	24	72	Inf	0.130551	Inf	1	1	8.05612	-2.19297	1.87836
k__Bacteria;p__Proteobacteria;c__Gammaproteobacteria;o__Pasteurellales;f__Pasteurellaceae;g__	0.00578081	0.148157	2	55	1	13	0.209716	0.0046833	1.55027	0.177102	1	-0.479249	0.623571	5.66562
k__Bacteria;p__Firmicutes;c__Erysipelotrichi;o__Erysipelotrichales;f__Erysipelotrichaceae;g__Allobaculum	0.00581782	0.148157	0	94	0	13	0	0	0.937153	0.0340621	0.959885	-0.146468	0.862732	1.36928
k__Bacteria;p__Proteobacteria;c__Betaproteobacteria;o__Rhodocyclales;f__Rhodocyclaceae;g__K82	0.00591237	0.148157	4	2	3	2	5.10349	0.547476	64.9276	0.0902652	1	0.286121	-0.218926	-0.196704
k__Bacteria;p__Proteobacteria;c__Gammaproteobacteria;o__Enterobacteriales;f__Enterobacteriaceae;g__Proteus	0.00682886	0.161616	25	10	6	7	3.19139	0.782694	12.7232	0.0772472	1	0.718292	-0.463479	-0.575097
k__Bacteria;p__Actinobacteria;c__Actinobacteria;o__Actinomycetales;f__Micrococcaceae;g__Kocuria	0.00776841	0.174176	4	1	2	1	6.56294	0.32745	400.947	0.144878	1	0.256304	-0.211326	-0.241877
k__Bacteria;p__Proteobacteria;c__Alphaproteobacteria;o__Caulobacterales;f__Caulobacteraceae;g__Mycoplana	0.00913122	0.194495	1	24	1	9	0.321665	0.00697977	2.55036	0.443254	1	-0.405612	0.399365	4.52169
k__Bacteria;p__Firmicutes;c__Clostridia;o__Clostridiales;f__Lachnospiraceae;g__Anaerostipes	0.0110389	0.208794	1	0	1	0	Inf	0.0801281	Inf	0.242424	1	0.0990968	-0.0850257	-0.181766
k__Bacteria;p__Bacteroidetes;c__Bacteroidia;o__Bacteroidales;f__Porphyromonadaceae;g__Dysgonomonas	0.0115901	0.208794	170	0	1	0	Inf	0.0801281	Inf	0.242424	1	0.719022	-0.626675	-1.19291
k__Bacteria;p__Proteobacteria;c__Alphaproteobacteria;o__Rhizobiales;f__Bradyrhizobiaceae;g__	0.0117478	0.208794	3	0	1	0	Inf	0.0801281	Inf	0.242424	1	0.192778	-0.168689	-0.311163
k__Bacteria;Other;Other;Other;Other;Other	0.0117735	0.208794	1	0	1	0	Inf	0.0801281	Inf	0.242424	1	0.0963888	-0.0843447	-0.155581
k__Bacteria;p__Firmicutes;c__Bacilli;o__Gemellales;f__;g__	0.0124695	0.208794	10	6	3	3	3.37591	0.420888	27.1516	0.15125	1	0.553134	-0.348752	-1.13112
k__Bacteria;p__Actinobacteria;c__Actinobacteria;Other;Other;Other	0.0143596	0.208794	12	0	1	0	Inf	0.0801281	Inf	0.242424	1	0.324386	-0.303723	-0.266922
k__Bacteria;p__Proteobacteria;c__Alphaproteobacteria;o__Rhodospirillales;f__Rhodospirillaceae;g__Azospirillum	0.0155609	0.208794	3	1	2	1	6.56294	0.32745	400.947	0.144878	1	0.175485	-0.165875	0.215817
k__Bacteria;p__Bacteroidetes;c__Bacteroidia;o__Bacteroidales;f__Porphyromonadaceae;g__Paludibacter	0.0156585	0.208794	2	0	1	0	Inf	0.0801281	Inf	0.242424	1	0.132857	-0.128456	-0.0568496
k__Bacteria;p__Bacteroidetes;c__Bacteroidia;o__Bacteroidales;f__[Barnesiellaceae];g__	0.015684	0.208794	1	0	1	0	Inf	0.0801281	Inf	0.242424	1	0.0838233	-0.0810466	-0.0358681
k__Bacteria;p__Firmicutes;c__Bacilli;o__Bacillales;f__Paenibacillaceae;g__Brevibacillus	0.015684	0.208794	1	0	1	0	Inf	0.0801281	Inf	0.242424	1	0.0838233	-0.0810466	-0.0358681
k__Bacteria;p__Planctomycetes;c__Planctomycetia;o__Pirellulales;f__Pirellulaceae;g__	0.015684	0.208794	1	0	1	0	Inf	0.0801281	Inf	0.242424	1	0.0838233	-0.0810466	-0.0358681
k__Bacteria;p__Proteobacteria;c__Gammaproteobacteria;o__Pasteurellales;f__Pasteurellaceae;g__Pasteurella	0.015684	0.208794	1	0	1	0	Inf	0.0801281	Inf	0.242424	1	0.0838233	-0.0810466	-0.0358681
k__Bacteria;p__Proteobacteria;c__Alphaproteobacteria;o__Rhizobiales;f__Phyllobacteriaceae;g__Phyllobacterium	0.0168602	0.208856	1	0	1	0	Inf	0.0801281	Inf	0.242424	1	0.0805284	-0.0801458	-0.00494203
k__Bacteria;p__Proteobacteria;c__Betaproteobacteria;o__Burkholderiales;Other;Other	0.0170358	0.208856	2	0	1	0	Inf	0.0801281	Inf	0.242424	1	0.126764	-0.126788	0.000311478
k__Bacteria;p__Actinobacteria;c__Actinobacteria;o__Actinomycetales;f__Intrasporangiaceae;Other	0.0171595	0.208856	1	0	1	0	Inf	0.0801281	Inf	0.242424	1	0.0797194	-0.0799224	0.00262283
k__Bacteria;p__Firmicutes;c__Erysipelotrichi;o__Erysipelotrichales;f__Erysipelotrichaceae;g__Erysipelothrix	0.0187567	0.217503	1	0	1	0	Inf	0.0801281	Inf	0.242424	1	0.0755833	-0.078767	0.041125
k__Bacteria;p__Proteobacteria;c__Epsilonproteobacteria;o__Campylobacterales;f__Helicobacteraceae;g__Flexispira	0.0188911	0.217503	179	331	19	38	3.65377	1.16027	13.8544	0.0175234	0.959885	3.08854	-0.81639	-2.01333
k__Bacteria;p__Firmicutes;c__Bacilli;o__Bacillales;f__Staphylococcaceae;g__Jeotgalicoccus	0.0210604	0.236098	1	0	1	0	Inf	0.0801281	Inf	0.242424	1	0.0700943	-0.0771995	0.0917827
k__Bacteria;p__Bacteroidetes;c__Bacteroidia;o__Bacteroidales;f__p-2534-18B5;g__	0.0246217	0.268945	2	0	1	0	Inf	0.0801281	Inf	0.242424	1	0.0989653	-0.118794	0.256139
k__Bacteria;p__Firmicutes;c__Bacilli;o__Lactobacillales;f__Enterococcaceae;Other	0.0291746	0.304561	4676	1763	19	41	3.11722	0.987959	11.8216	0.0533594	0.959885	3.14777	-1.23897	1.80624
k__Bacteria;p__Verrucomicrobia;c__Verrucomicrobiae;o__Verrucomicrobiales;f__Verrucomicrobiaceae;g__Akkermansia	0.0298482	0.304561	16	113	6	32	0.451388	0.13133	1.36025	0.151376	1	-0.0919787	0.545656	7.29895
k__Bacteria;p__Firmicutes;c__Bacilli;o__Lactobacillales;f__Aerococcaceae;g__Aerococcus	0.0300272	0.304561	2	23	2	10	0.593726	0.0588644	3.11428	0.724996	1	-0.315968	0.318931	4.35356
k__Bacteria;p__Firmicutes;c__Bacilli;o__Lactobacillales;Other;Other	0.0312402	0.309496	11218	8575	18	36	3.21248	1.07084	11.0223	0.0328422	0.959885	3.04115	-1.20381	-2.14141
k__Bacteria;p__Actinobacteria;c__Actinobacteria;o__Bifidobacteriales;f__Bifidobacteriaceae;g__Scardovia	0.0328642	0.318185	0	367	0	11	0	0	1.16981	0.06105	0.959885	-0.0457662	0.867554	0.427854
k__Bacteria;p__Bacteroidetes;c__Bacteroidia;o__Bacteroidales;f__Porphyromonadaceae;g__Porphyromonas	0.0338753	0.320686	0	11	0	5	0	0	3.42374	0.331577	1	-0.208777	0.248235	1.95179
k__Bacteria;p__Actinobacteria;c__Actinobacteria;o__Actinomycetales;f__Actinomycetaceae;g__Mobiluncus	0.0350785	0.323577	0	6	0	5	0	0	3.42374	0.331577	1	-0.125027	0.169635	1.16884
k__Bacteria;p__Actinobacteria;c__Actinobacteria;o__Actinomycetales;f__Dermabacteraceae;g__Dermabacter	0.0362374	0.323577	29	2	1	2	1.57878	0.0257898	31.6193	0.56949	1	0.443565	-0.353619	-0.484537
k__Bacteria;p__Firmicutes;c__Clostridia;o__Clostridiales;Other;Other	0.0370027	0.323577	6502	221	17	51	1.1413	0.384165	3.70684	1	1	2.61686	-0.868195	-0.680072
k__Bacteria;p__Actinobacteria;c__Actinobacteria;o__Bifidobacteriales;f__Bifidobacteriaceae;g__Bifidobacterium;s__Pseudocatenulatum	0.037219	0.323577	22841.7	186876	9	47	0.361349	0.121811	1.01655	0.0357908	0.959885	4.69294	2.72872	6.05954
k__Bacteria;p__Actinobacteria;c__Actinobacteria;o__Bifidobacteriales;f__Bifidobacteriaceae;g__Bifidobacterium;s__Bifidum	0.0411929	0.340139	9416.82	49712	4	30	0.303292	0.0685578	1.03222	0.0479301	0.959885	1.96998	2.52561	7.48602
k__Bacteria;p__Firmicutes;c__Clostridia;o__Clostridiales;f__Lachnospiraceae;g__Roseburia	0.0428012	0.340139	7	65	5	25	0.529513	0.138131	1.69985	0.312502	1	0.212074	0.45103	2.10988
k__Bacteria;p__Bacteroidetes;c__Bacteroidia;o__Bacteroidales;f__Rikenellaceae;g__	0.0433265	0.340139	15	122	7	30	0.62057	0.193159	1.81437	0.467945	1	0.0118104	0.539878	6.61478
k__Bacteria;p__Bacteroidetes;c__Bacteroidia;o__Bacteroidales;f__;g__	0.0435676	0.340139	110	165	20	52	2.19553	0.633135	9.82703	0.291595	1	2.09449	-0.484833	-0.43376
k__Bacteria;p__Firmicutes;c__Bacilli;o__Lactobacillales;f__Leuconostocaceae;g__	0.0449839	0.340139	669	902	8	37	0.51693	0.169786	1.46661	0.239246	1	0.457828	1.07438	14.1223
k__Bacteria;p__Bacteroidetes;c__Bacteroidia;o__Bacteroidales;f__[Odoribacteraceae];g__Odoribacter	0.045063	0.340139	0	9	0	7	0	0	2.13766	0.190148	1	-0.00907274	0.201767	0.0848181
k__Bacteria;p__Firmicutes;c__Bacilli;o__Gemellales;f__Gemellaceae;g__Gemella	0.045454	0.340139	10	15	6	5	4.57425	1.0347	21.3229	0.0221908	0.959885	0.588707	-0.317181	-0.604113
k__Bacteria;p__Actinobacteria;c__Actinobacteria;o__Actinomycetales;f__Microbacteriaceae;Other	0.0455116	0.340139	1	15	1	8	0.367056	0.0078733	2.99672	0.448095	1	-0.191234	0.25693	2.52555
k__Bacteria;p__Proteobacteria;c__Alphaproteobacteria;o__Caulobacterales;f__Caulobacteraceae;g__Phenylobacterium	0.0476724	0.340411	4	50	4	11	1.16178	0.242826	4.50561	0.754457	1	-0.422648	0.397452	6.54484
k__Bacteria;p__Firmicutes;c__Bacilli;o__Lactobacillales;f__Aerococcaceae;Other	0.0483369	0.340411	0	4	0	4	0	0	4.7811	0.56949	1	-0.100248	0.125866	0.937188
k__Bacteria;p__Firmicutes;c__Bacilli;o__Lactobacillales;f__Carnobacteriaceae;Other	0.0490664	0.340411	14	2	1	1	3.17085	0.0392931	255.333	0.427953	1	0.331288	-0.27607	-0.175252
k__Bacteria;p__Proteobacteria;c__Gammaproteobacteria;o__Pseudomonadales;f__Moraxellaceae;g__	0.0496035	0.340411	1	12	1	6	0.502962	0.0104276	4.49417	1	1	-0.272866	0.220771	3.24747
k__Bacteria;p__Firmicutes;c__Bacilli;o__Bacillales;f__Staphylococcaceae;g__Salinicoccus	0.0508512	0.340411	22	20	4	7	1.92825	0.375152	8.53931	0.454097	1	0.785705	-0.410505	-1.14196
k__Bacteria;p__Firmicutes;c__Clostridia;o__Clostridiales;f__Peptococcaceae;g__Peptococcus	0.0508684	0.340411	5	29	4	18	0.636067	0.139815	2.26486	0.57824	1	-0.0408625	0.300689	2.89906
k__Bacteria;p__Firmicutes;c__Clostridia;o__Clostridiales;f__Veillonellaceae;g__	0.0513218	0.340411	6	46	3	17	0.490543	0.0837049	1.95756	0.386117	1	-0.253246	0.381573	5.51229
k__Bacteria;p__Actinobacteria;c__Actinobacteria;o__Actinomycetales;f__Geodermatophilaceae;g__	0.0519406	0.340411	0	4	0	3	0	0	7.65987	1	1	-0.153313	0.128711	1.43327
k__Archaea;p__Euryarchaeota;c__Halobacteria;o__Halobacteriales;f__Halobacteriaceae;g__Halorhabdus	0.0558028	0.352546	42	0	2	0	Inf	0.598194	Inf	0.0568955	0.959885	-0.392728	-0.161719	7.16217
k__Bacteria;p__Firmicutes;c__Clostridia;o__Clostridiales;f__Clostridiaceae;Other	0.0561576	0.352546	1328	239	10	29	1.13156	0.393244	3.1686	0.814074	1	1.83566	-0.892391	2.09099
k__Bacteria;p__Proteobacteria;c__Alphaproteobacteria;o__Rhodobacterales;f__Rhodobacteraceae;Other	0.056275	0.352546	0	3	0	3	0	0	7.65987	1	1	-0.11349	0.104292	1.06098
k__Bacteria;p__Firmicutes;c__Clostridia;o__Clostridiales;f__Peptostreptococcaceae;g__Peptostreptococcus	0.0578286	0.357029	3	33	2	11	0.531915	0.0532828	2.73334	0.728789	1	-0.251657	0.347079	4.19532
k__Bacteria;p__Proteobacteria;c__Gammaproteobacteria;o__Enterobacteriales;f__Enterobacteriaceae;g__Klebsiella	0.0630038	0.378637	3629	2333	7	9	2.97948	0.817902	10.5693	0.059675	0.959885	2.05866	-1.12026	-1.99667
k__Bacteria;p__Proteobacteria;c__Gammaproteobacteria;o__Alteromonadales;f__[Chromatiaceae];g__Rheinheimera	0.0631061	0.378637	3	28	2	8	0.763363	0.0736697	4.24185	1	1	-0.367734	0.308908	5.2514
k__Bacteria;p__Firmicutes;c__Clostridia;o__Clostridiales;f__Peptococcaceae;g__rc4-4	0.0640299	0.378844	0	4	0	4	0	0	4.7811	0.56949	1	-0.0729072	0.119771	0.681586
k__Bacteria;p__Proteobacteria;c__Deltaproteobacteria;o__Desulfovibrionales;f__Desulfovibrionaceae;g__Desulfovibrio	0.0678612	0.396012	14	98	6	28	0.562663	0.162974	1.70781	0.328886	1	-0.0105479	0.455855	6.41093
k__Bacteria;p__Firmicutes;c__Erysipelotrichi;o__Erysipelotrichales;f__Erysipelotrichaceae;g__Holdemania	0.07004	0.397777	0	4	0	3	0	0	7.65987	1	1	-0.12556	0.122886	1.17382
k__Bacteria;p__Proteobacteria;c__Alphaproteobacteria;o__Rhizobiales;f__Rhizobiaceae;g__	0.0707419	0.397777	0	5	0	2	0	0	16.8085	1	1	-0.20621	0.142693	1.92779
k__Bacteria;p__Proteobacteria;c__Alphaproteobacteria;o__Sphingomonadales;f__Erythrobacteraceae;g__	0.070965	0.397777	0	2	0	2	0	0	16.8085	1	1	-0.113132	0.0791473	1.05763
k__Bacteria;p__Firmicutes;c__Bacilli;o__Lactobacillales;f__Enterococcaceae;g__	0.0733994	0.40608	132	252	13	20	3.2069	1.12386	9.38714	0.0235652	0.959885	1.83768	-0.719013	0.144231
k__Bacteria;p__Firmicutes;c__Bacilli;o__Lactobacillales;f__Leuconostocaceae;g__Leuconostoc	0.0745443	0.407127	388	825	5	34	0.320799	0.0845909	1.01219	0.0533594	0.959885	0.957834	1.04082	8.00126
k__Bacteria;p__Bacteroidetes;c__;o__;f__;g__	0.077148	0.416013	0	5	0	5	0	0	3.42374	0.331577	1	-0.0117192	0.128198	0.109559
k__Bacteria;p__Firmicutes;c__Clostridia;o__Clostridiales;f__[Tissierellaceae];g__Finegoldia	0.0785355	0.418201	4	168	4	20	0.553062	0.12251	1.94484	0.417255	1	0.288798	0.514461	-0.0294007
k__Bacteria;p__Tenericutes;c__Mollicutes;o__Mycoplasmatales;f__Mycoplasmataceae;g__	0.084149	0.442561	19	37	11	21	2.1575	0.747827	6.1976	0.133597	1	1.02575	-0.303426	-1.51698
k__Bacteria;p__Firmicutes;c__Bacilli;o__Lactobacillales;f__Leuconostocaceae;g__Weissella	0.0855095	0.444232	0	7	0	3	0	0	7.65987	1	1	-0.137547	0.167633	1.28588
k__Bacteria;p__Tenericutes;c__Mollicutes;o__Mycoplasmatales;f__Mycoplasmataceae;g__Mycoplasma	0.0889841	0.456714	22	40	10	24	1.51131	0.519868	4.2916	0.460799	1	1.07333	-0.316153	-1.51112
k__Bacteria;p__Actinobacteria;c__Actinobacteria;o__Actinomycetales;f__Dietziaceae;g__Dietzia	0.0949567	0.481566	0	4	0	2	0	0	16.8085	1	1	-0.149652	0.119329	1.39905
k__Bacteria;p__Spirochaetes;c__Spirochaetes;o__Spirochaetales;f__Spirochaetaceae;g__Treponema	0.0982963	0.490778	64	105	19	45	2.51135	0.791795	9.55582	0.139876	1	1.43387	-0.348902	1.57752
k__Bacteria;p__Acidobacteria;c__[Chloracidobacteria];o__RB41;f__;g__	0.100165	0.490778	8	2	1	2	1.57878	0.0257898	31.6193	0.56949	1	0.206777	-0.188066	0.430863
k__Bacteria;p__Proteobacteria;c__Gammaproteobacteria;o__Pseudomonadales;f__Moraxellaceae;g__Enhydrobacter	0.100229	0.490778	123	7	4	4	3.49362	0.595279	20.5759	0.0945419	1	-0.297836	-0.244397	8.94884
k__Bacteria;p__Proteobacteria;c__Gammaproteobacteria;o__Pseudomonadales;f__Moraxellaceae;g__Moraxella	0.10235	0.492562	2	16	2	10	0.593726	0.0588644	3.11428	0.724996	1	-0.142777	0.205228	2.80016
k__Bacteria;p__Firmicutes;c__Clostridia;o__Clostridiales;f__[Tissierellaceae];g__Peptoniphilus	0.103423	0.492562	5	72	5	17	0.898783	0.22817	3.01005	1	1	0.0201444	0.386064	3.12246
k__Bacteria;p__Firmicutes;c__Erysipelotrichi;o__Erysipelotrichales;f__Erysipelotrichaceae;g__L7A_E11	0.104332	0.492562	0	3	0	3	0	0	7.65987	1	1	-0.0594348	0.0922755	0.555637
k__Bacteria;p__Proteobacteria;c__Alphaproteobacteria;o__Rhizobiales;f__Beijerinckiaceae;g__	0.106301	0.492562	0	8	0	3	0	0	7.65987	1	1	-0.145524	0.167477	1.36046
k__Bacteria;p__Proteobacteria;c__Epsilonproteobacteria;o__Campylobacterales;f__Helicobacteraceae;g__Helicobacter	0.106375	0.492562	8	15	7	12	2.14291	0.615821	7.05836	0.231293	1	0.602303	-0.204645	-1.12231
k__Bacteria;p__Bacteroidetes;c__Cytophagia;o__Cytophagales;f__Cytophagaceae;g__	0.109963	0.494866	0	4	0	2	0	0	16.8085	1	1	-0.147703	0.114253	1.38083
k__Bacteria;p__Actinobacteria;c__Actinobacteria;o__Actinomycetales;f__Actinomycetaceae;g__Trueperella	0.110139	0.494866	6	39	3	12	0.752047	0.124366	3.17574	1	1	-0.297363	0.299058	5.88422
k__Bacteria;p__Proteobacteria;c__Gammaproteobacteria;Other;Other;Other	0.110803	0.494866	10	13	2	2	3.26877	0.224952	47.525	0.246608	1	0.41139	-0.269782	-0.253092
k__Bacteria;p__Proteobacteria;c__Betaproteobacteria;o__Burkholderiales;f__Comamonadaceae;g__Rhodoferax	0.111519	0.494866	0	4	0	2	0	0	16.8085	1	1	-0.146188	0.11388	1.36666
k__Bacteria;p__Firmicutes;c__Clostridia;o__Clostridiales;f__[Tissierellaceae];g__Anaerococcus	0.117769	0.514563	6	77	5	20	0.725954	0.186758	2.38148	0.787738	1	0.044176	0.344073	3.1391
k__Bacteria;p__Actinobacteria;c__Actinobacteria;o__Actinomycetales;f__Actinomycetaceae;g__Arcanobacterium	0.118374	0.514563	1	10	1	5	0.61138	0.0123447	5.88521	1	1	-0.185546	0.169257	2.48246
k__Bacteria;p__Firmicutes;c__Erysipelotrichi;o__Erysipelotrichales;f__Erysipelotrichaceae;g__Sharpea	0.122376	0.523581	2	2	2	2	3.26877	0.224952	47.525	0.246608	1	0.1418	-0.0986151	0.112637
k__Bacteria;p__Firmicutes;c__Clostridia;o__Clostridiales;f__Veillonellaceae;g__Acidaminococcus	0.122906	0.523581	1	9	1	6	0.502962	0.0104276	4.49417	1	1	-0.129957	0.156296	1.94539
k__Bacteria;p__Acidobacteria;c__Sva0725;o__Sva0725;f__;g__	0.129815	0.537838	0	2	0	2	0	0	16.8085	1	1	-0.0709494	0.0700303	0.663283
k__Bacteria;p__Proteobacteria;c__Gammaproteobacteria;o__Pseudomonadales;f__Moraxellaceae;g__Perlucidibaca	0.131704	0.537838	0	2	0	2	0	0	16.8085	1	1	-0.0697684	0.0697534	0.652242
k__Bacteria;p__Actinobacteria;c__Actinobacteria;o__Bifidobacteriales;f__Bifidobacteriaceae;g__	0.132824	0.537838	179	13	1	2	1.57878	0.0257898	31.6193	0.56949	1	0.512447	-0.423144	0.799765
k__Bacteria;p__Firmicutes;c__Clostridia;o__Clostridiales;f__Veillonellaceae;Other	0.13424	0.537838	0	26	0	6	0	0	2.64246	0.33095	1	0.0327482	0.264574	-0.306152
k__Bacteria;p__Proteobacteria;c__Epsilonproteobacteria;o__Campylobacterales;f__Helicobacteraceae;g__	0.135657	0.537838	7	40	6	19	0.982631	0.277767	3.0934	1	1	-0.0301856	0.257574	4.39536
k__Bacteria;p__Firmicutes;c__Clostridia;o__Clostridiales;f__Lachnospiraceae;g__Lachnospira	0.13576	0.537838	5	36	5	17	0.898783	0.22817	3.01005	1	1	0.164913	0.26663	1.72785
k__Bacteria;p__Proteobacteria;c__Alphaproteobacteria;o__Rhodobacterales;f__Rhodobacteraceae;g__Rhodobacter	0.135924	0.537838	0	2	0	2	0	0	16.8085	1	1	-0.0671994	0.0691568	0.628226
k__Bacteria;p__Bacteroidetes;c__Flavobacteriia;o__Flavobacteriales;f__[Weeksellaceae];g__Cloacibacterium	0.136353	0.537838	1	10	1	5	0.61138	0.0123447	5.88521	1	1	-0.168121	0.162583	2.31901
k__Bacteria;p__Actinobacteria;c__Coriobacteriia;o__Coriobacteriales;f__Coriobacteriaceae;g__Atopobium	0.138358	0.540738	21	163	5	24	0.562297	0.146363	1.81132	0.439892	1	0.294097	0.503401	3.60438
k__Bacteria;p__Bacteroidetes;c__[Saprospirae];o__[Saprospirales];f__Chitinophagaceae;g__Sediminibacterium	0.141962	0.54978	2	2	2	2	3.26877	0.224952	47.525	0.246608	1	0.120193	-0.0931503	0.316459
k__Bacteria;p__Proteobacteria;c__Alphaproteobacteria;o__Rhizobiales;f__Hyphomicrobiaceae;g__Devosia	0.143604	0.551127	1	8	1	6	0.502962	0.0104276	4.49417	1	1	-0.109715	0.138361	1.76649
k__Bacteria;p__Proteobacteria;c__Alphaproteobacteria;o__Rhizobiales;f__Hyphomicrobiaceae;g__	0.148561	0.563878	3	22	2	9	0.669165	0.065554	3.60078	1	1	-0.153089	0.225544	3.2612
k__Bacteria;p__Actinobacteria;c__Coriobacteriia;o__Coriobacteriales;f__Coriobacteriaceae;g__Collinsella	0.149573	0.563878	68	1844	7	30	0.62057	0.193159	1.81437	0.467945	1	0.981201	0.741591	-1.67644
k__Bacteria;p__Proteobacteria;c__Gammaproteobacteria;o__Xanthomonadales;f__Xanthomonadaceae;g__Pseudoxanthomonas	0.161475	0.585132	0	2	0	2	0	0	16.8085	1	1	-0.0523743	0.0655943	0.48963
k__Bacteria;p__Proteobacteria;c__Deltaproteobacteria;o__Desulfovibrionales;f__Desulfovibrionaceae;g__Bilophila	0.161935	0.585132	2	92	2	10	0.593726	0.0588644	3.11428	0.724996	1	0.10211	0.374724	0.481796
k__Bacteria;p__Actinobacteria;c__Actinobacteria;o__Actinomycetales;f__Propionibacteriaceae;g__Propionibacterium	0.162592	0.585132	0	5	0	3	0	0	7.65987	1	1	-0.025836	0.1138	0.241533
k__Bacteria;p__Actinobacteria;c__Actinobacteria;o__Actinomycetales;f__Pseudonocardiaceae;g__Saccharopolyspora	0.164498	0.585132	1	6	1	5	0.61138	0.0123447	5.88521	1	1	-0.152391	0.107854	2.17199
k__Bacteria;p__Firmicutes;c__Bacilli;o__Gemellales;f__Gemellaceae;g__	0.165854	0.585132	321	1405	17	36	2.60573	0.898062	8.34255	0.0620658	0.959885	2.99732	-0.712435	-3.95953
k__Bacteria;p__Proteobacteria;c__Alphaproteobacteria;Other;Other;Other	0.167641	0.585132	2	3	1	2	1.57878	0.0257898	31.6193	0.56949	1	-0.222741	0.0766726	2.67499
k__Bacteria;p__Proteobacteria;c__Gammaproteobacteria;o__Pseudomonadales;f__Moraxellaceae;g__Acinetobacter	0.168647	0.585132	834	482	16	54	0.779836	0.264912	2.43327	0.615464	1	0.402926	0.45245	15.8751
k__Bacteria;p__Proteobacteria;c__Gammaproteobacteria;o__Pseudomonadales;f__Pseudomonadaceae;g__	0.169131	0.585132	57	110	9	31	0.852986	0.289591	2.3984	0.814074	1	-0.120234	0.294553	10.1675
k__Bacteria;p__Proteobacteria;c__Betaproteobacteria;o__Burkholderiales;f__Alcaligenaceae;g__Sutterella	0.170116	0.585132	31	651	4	25	0.403353	0.0904953	1.38901	0.132525	1	0.585096	0.587831	-0.236
k__Bacteria;p__Proteobacteria;c__Alphaproteobacteria;o__Rhizobiales;f__Methylobacteriaceae;g__Methylobacterium	0.170666	0.585132	2	1	1	1	3.17085	0.0392931	255.333	0.427953	1	0.0594197	-0.0832628	0.629877
k__Bacteria;p__Firmicutes;c__Bacilli;o__Lactobacillales;f__Streptococcaceae;g__Streptococcus	0.171176	0.585132	76785	111329	24	73	Inf	0.0594939	Inf	1	1	9.78521	-0.846254	2.80074
k__Bacteria;p__Firmicutes;c__Clostridia;o__Clostridiales;f__Eubacteriaceae;g__Pseudoramibacter_Eubacterium	0.172197	0.585132	1	130	1	9	0.321665	0.00697977	2.55036	0.443254	1	-0.0757863	0.333595	1.48594
k__Bacteria;p__Actinobacteria;c__Actinobacteria;o__Actinomycetales;f__Microbacteriaceae;g__	0.177014	0.585132	0	7	0	1	0	0	121.645	1	1	-0.202034	0.130575	1.88875
k__Bacteria;p__Lentisphaerae;c__[Lentisphaeria];o__Victivallales;f__Victivallaceae;g__	0.17707	0.585132	0	2	0	1	0	0	121.645	1	1	-0.106739	0.0689853	0.997864
k__Bacteria;p__Proteobacteria;c__Alphaproteobacteria;o__Kiloniellales;f__Kiloniellaceae;g__Thalassospira	0.177188	0.585132	0	1	0	1	0	0	121.645	1	1	-0.0673445	0.0435249	0.629582
k__Bacteria;p__Proteobacteria;c__Deltaproteobacteria;o__Bdellovibrionales;f__Bacteriovoracaceae;g__	0.177188	0.585132	0	1	0	1	0	0	121.645	1	1	-0.0673445	0.0435249	0.629582
k__Bacteria;p__Actinobacteria;c__Coriobacteriia;o__Coriobacteriales;f__Coriobacteriaceae;g__Eggerthella	0.18181	0.594197	5	63	4	13	0.954296	0.203482	3.57526	1	1	0.113096	0.321067	2.02569
k__Bacteria;p__Actinobacteria;c__Actinobacteria;o__Actinomycetales;f__Promicromonosporaceae;g__Xylanimicrobium	0.19092	0.594197	0	3	0	2	0	0	16.8085	1	1	-0.0558615	0.081662	0.522232
k__Bacteria;p__Actinobacteria;c__Actinobacteria;o__Actinomycetales;f__Intrasporangiaceae;g__Janibacter	0.191563	0.594197	0	3	0	3	0	0	7.65987	1	1	0.00651685	0.0751101	-0.060924
k__Bacteria;p__Actinobacteria;c__Actinobacteria;o__Actinomycetales;f__Dermabacteraceae;g__	0.192665	0.594197	0	80	0	2	0	0	16.8085	1	1	-0.325025	0.274331	3.03856
k__Bacteria;p__Firmicutes;c__Clostridia;o__Clostridiales;f__Clostridiaceae;g__Thermoanaerobacterium	0.193351	0.594197	163	5	4	3	4.7032	0.731312	34.7835	0.0568219	0.959885	-0.418584	-0.184117	9.24268
k__Bacteria;p__Firmicutes;c__Clostridia;o__Clostridiales;f__Clostridiaceae;g__SMB53	0.194053	0.594197	8	16	6	11	1.92505	0.511499	6.67598	0.34952	1	0.555197	-0.179734	-0.772378
k__Bacteria;p__Proteobacteria;c__Alphaproteobacteria;o__Sphingomonadales;f__Sphingomonadaceae;g__Sphingomonas	0.195405	0.594197	5	6	3	4	2.50751	0.340411	16.1369	0.355397	1	0.113531	-0.135627	1.81997
k__Bacteria;p__Firmicutes;c__Bacilli;o__Bacillales;f__Staphylococcaceae;g__Staphylococcus	0.19577	0.594197	11145	14661	23	67	2.72438	0.333698	127.012	0.448095	1	5.76052	-0.939593	-3.36182
k__Bacteria;p__Proteobacteria;c__Gammaproteobacteria;o__Enterobacteriales;f__Enterobacteriaceae;g__Erwinia	0.196011	0.594197	483	348	11	16	3.07898	1.03908	9.16759	0.0330926	0.959885	1.01768	-0.577907	7.53334
k__Bacteria;p__Actinobacteria;c__Actinobacteria;o__Actinomycetales;f__Actinomycetaceae;g__Varibaculum	0.196083	0.594197	1	17	1	8	0.367056	0.0078733	2.99672	0.448095	1	0.108932	0.186722	-0.274223
k__Bacteria;p__Proteobacteria;c__Betaproteobacteria;o__Neisseriales;f__Neisseriaceae;g__Microvirgula	0.196872	0.594197	4	14	1	12	0.230731	0.0051248	1.72762	0.178598	1	-0.0300481	0.165905	1.99955
k__Bacteria;p__Firmicutes;c__Bacilli;o__Bacillales;Other;Other	0.199957	0.594197	322	329	11	35	0.967351	0.343856	2.68323	1	1	2.30568	-0.576207	-1.88378
k__Bacteria;p__[Thermi];c__Deinococci;o__Thermales;f__Thermaceae;g__Thermus	0.20004	0.594197	3	19	3	12	0.752047	0.124366	3.17574	1	1	0.0691708	0.178272	1.47522
k__Bacteria;p__Actinobacteria;c__Coriobacteriia;o__Coriobacteriales;f__Coriobacteriaceae;g__	0.200978	0.594197	115	186	15	30	2.47632	0.882738	7.31955	0.063091	0.959885	1.56125	-0.40724	-1.12451
k__Bacteria;p__Firmicutes;c__Bacilli;o__Bacillales;f__Bacillaceae;g__Anoxybacillus	0.201858	0.594197	712	35	11	23	1.89988	0.66314	5.40695	0.218395	1	-0.137852	-0.229973	11.8038
k__Bacteria;p__Actinobacteria;c__Actinobacteria;o__Bifidobacteriales;f__Bifidobacteriaceae;g__Bifidobacterium;s__Infantis	0.20361	0.594197	8148.54	5428.67	5	11	1.52404	0.368275	5.52963	0.527801	1	2.13112	-0.943903	-0.184431
k__Bacteria;p__Firmicutes;c__Clostridia;o__Clostridiales;f__Lachnospiraceae;g__Blautia	0.203645	0.594197	8392	2851	21	70	0.504003	0.0892114	3.51345	0.397134	1	3.09098	-0.706945	2.91868
k__Bacteria;p__Cyanobacteria;c__Chloroplast;o__Chlorophyta;f__;g__	0.205166	0.594562	0	102	0	4	0	0	4.7811	0.56949	1	-0.140731	0.29307	1.31565
k__Bacteria;p__Proteobacteria;c__Alphaproteobacteria;o__Rhizobiales;f__Rhizobiaceae;g__Agrobacterium	0.207875	0.598344	246	9	3	4	2.50751	0.340411	16.1369	0.355397	1	-0.6841	-0.122547	11.6942
k__Bacteria;p__Firmicutes;c__Clostridia;o__Thermoanaerobacterales;f__Carboxydocellaceae;g__Carboxydocella	0.211401	0.604407	62	0	2	0	Inf	0.598194	Inf	0.0568955	0.959885	-0.531197	-0.0969837	8.11465
k__Bacteria;p__Firmicutes;c__Clostridia;o__Clostridiales;f__Lachnospiraceae;g__Lachnobacterium	0.213587	0.606228	0	2	0	2	0	0	16.8085	1	1	-0.0260621	0.0589495	0.243646
k__Bacteria;p__Actinobacteria;c__Actinobacteria;o__Actinomycetales;f__Nocardioidaceae;g__Nocardioides	0.214884	0.606228	0	2	0	2	0	0	16.8085	1	1	-0.0254578	0.0587916	0.237997
k__Bacteria;p__Spirochaetes;c__[Brachyspirae];o__[Brachyspirales];f__Brachyspiraceae;g__Brachyspira	0.217307	0.607796	0	3	0	3	0	0	7.65987	1	1	0.0216563	0.0708026	-0.202458
k__Bacteria;p__Bacteroidetes;c__Bacteroidia;o__Bacteroidales;f__S24-7;g__	0.218293	0.607796	52	236	19	53	1.5705	0.483624	6.06539	0.599114	1	0.868478	0.317774	6.03341
k__Bacteria;p__Proteobacteria;c__Betaproteobacteria;o__Burkholderiales;f__Oxalobacteraceae;g__	0.221248	0.612025	22	95	4	24	0.428332	0.0959106	1.47978	0.195794	1	-0.090869	0.324253	7.6366
k__Bacteria;p__Firmicutes;c__Bacilli;o__Bacillales;f__;g__	0.225644	0.618537	37	4	2	4	1.60504	0.136533	12.0906	0.630331	1	-0.297476	-0.140512	6.87212
k__Bacteria;p__Verrucomicrobia;c__Opitutae;o__[Cerasicoccales];f__[Cerasicoccaceae];g__	0.226936	0.618537	1	1	1	1	3.17085	0.0392931	255.333	0.427953	1	0.0908215	-0.0566688	-0.101522
k__Bacteria;p__Proteobacteria;c__Betaproteobacteria;o__Burkholderiales;f__Oxalobacteraceae;Other	0.227959	0.618537	0	1	0	1	0	0	121.645	1	1	-0.0517901	0.0398175	0.484169
k__Bacteria;p__Tenericutes;c__Mollicutes;o__Mycoplasmatales;f__Mycoplasmataceae;g__Ureaplasma	0.232833	0.620238	0	2	0	1	0	0	121.645	1	1	-0.0797918	0.0625482	0.745947
k__Bacteria;p__Gemmatimonadetes;c__Gemm-3;o__;f__;g__	0.232953	0.620238	0	1	0	1	0	0	121.645	1	1	-0.050343	0.0394635	0.47064
k__Bacteria;p__Proteobacteria;c__Alphaproteobacteria;o__Sphingomonadales;f__Sphingomonadaceae;g__Novosphingobium	0.232953	0.620238	0	1	0	1	0	0	121.645	1	1	-0.050343	0.0394635	0.47064
k__Bacteria;p__Firmicutes;c__Clostridia;o__Clostridiales;f__Christensenellaceae;g__Christensenella	0.23657	0.625956	1	1	1	1	3.17085	0.0392931	255.333	0.427953	1	0.0866671	-0.0555394	-0.0623272
k__Bacteria;p__Firmicutes;c__Erysipelotrichi;o__Erysipelotrichales;f__Erysipelotrichaceae;g__Coprobacillus	0.242069	0.636553	1	1	1	1	3.17085	0.0392931	255.333	0.427953	1	0.0841433	-0.0547741	-0.0392711
k__Archaea;p__Euryarchaeota;c__Halobacteria;o__Halobacteriales;f__Halobacteriaceae;g__Halorubrum	0.246557	0.636955	0	3	0	1	0	0	121.645	1	1	-0.0928548	0.0769969	0.86807
k__Bacteria;p__GN02;c__BD1-5;o__;f__;g__	0.246587	0.636955	0	2	0	1	0	0	121.645	1	1	-0.0735857	0.0610186	0.687929
k__Bacteria;p__Proteobacteria;c__Betaproteobacteria;o__Burkholderiales;f__Comamonadaceae;g__Acidovorax	0.246708	0.636955	0	1	0	1	0	0	121.645	1	1	-0.0464274	0.0384985	0.434035
k__Bacteria;p__Firmicutes;c__Bacilli;o__Bacillales;f__[Exiguobacteraceae];g__	0.248404	0.63747	4	5	3	5	1.98411	0.28462	11.2093	0.397134	1	0.104246	-0.102238	1.49008
k__Bacteria;p__Actinobacteria;c__Actinobacteria;o__Bifidobacteriales;f__Bifidobacteriaceae;g__Bifidobacterium;s__BifidumPseudocatenulatum	0.249908	0.637489	8105.95	12348.3	6	12	1.73914	0.467805	5.91364	0.365544	1	3.67275	-1.1969	1.03646
k__Bacteria;p__WPS-2;c__;o__;f__;g__	0.255265	0.64728	0	2	0	2	0	0	16.8085	1	1	-0.00777489	0.0540785	0.072685
k__Bacteria;p__Proteobacteria;c__Gammaproteobacteria;o__Pasteurellales;f__Pasteurellaceae;g__Actinobacillus	0.258728	0.652177	59	122	20	46	3.11958	0.914948	13.816	0.051008	0.959885	1.61541	-0.243595	-0.765022
k__Bacteria;p__Firmicutes;c__Clostridia;o__Clostridiales;f__Dehalobacteriaceae;g__Dehalobacterium	0.2692	0.670538	0	2	0	2	0	0	16.8085	1	1	-0.00210524	0.0525284	0.0196812
k__Bacteria;p__Actinobacteria;c__Actinobacteria;o__Actinomycetales;Other;Other	0.270599	0.670538	0	2	0	2	0	0	16.8085	1	1	-0.00154764	0.0523749	0.0144684
k__Bacteria;p__Proteobacteria;c__Betaproteobacteria;o__Burkholderiales;f__;g__	0.270734	0.670538	0	2	0	2	0	0	16.8085	1	1	-0.00149165	0.0523595	0.013945
k__Bacteria;p__Firmicutes;c__Erysipelotrichi;o__Erysipelotrichales;f__Erysipelotrichaceae;g__Bulleidia	0.273053	0.672373	8	87	7	17	1.39981	0.419277	4.32961	0.586647	1	-0.0247778	0.238225	4.89899
k__Bacteria;p__Proteobacteria;c__Betaproteobacteria;o__Tremblayales;f__;g__	0.276328	0.676527	4	19	3	11	0.832681	0.136312	3.58019	1	1	-0.0854251	0.149499	3.29531
k__Bacteria;p__Proteobacteria;c__Gammaproteobacteria;o__Enterobacteriales;f__Enterobacteriaceae;g__Citrobacter	0.281726	0.68405	3320	194	6	20	0.917452	0.260445	2.87023	1	1	1.18862	-0.497853	2.1642
k__Bacteria;p__Proteobacteria;c__Alphaproteobacteria;o__Rhizobiales;f__Methylobacteriaceae;g__	0.282612	0.68405	0	2	0	2	0	0	16.8085	1	1	0.00320121	0.0510606	-0.0299271
k__Bacteria;p__Proteobacteria;c__Gammaproteobacteria;o__Alteromonadales;f__Shewanellaceae;g__Shewanella	0.28732	0.691516	59	20	7	12	2.14291	0.615821	7.05836	0.231293	1	-0.251088	-0.124358	8.83973
k__Bacteria;p__Firmicutes;c__Clostridia;o__Clostridiales;f__Veillonellaceae;g__Selenomonas	0.290576	0.695423	1	8	1	5	0.61138	0.0123447	5.88521	1	1	0.000477569	0.107664	0.758106
k__Bacteria;p__Actinobacteria;c__Coriobacteriia;o__Coriobacteriales;f__Coriobacteriaceae;g__Adlercreutzia	0.292464	0.696032	1	1	1	1	3.17085	0.0392931	255.333	0.427953	1	0.0643889	-0.0492963	0.144647
k__Bacteria;p__Proteobacteria;c__Alphaproteobacteria;o__RF32;f__;g__	0.294217	0.696314	0	2	0	2	0	0	16.8085	1	1	0.00758728	0.049835	-0.070931
k__Bacteria;p__Proteobacteria;c__Gammaproteobacteria;o__Xanthomonadales;f__Xanthomonadaceae;g__Stenotrophomonas	0.296324	0.697426	28	8	3	7	1.38286	0.212153	6.75446	0.701115	1	-0.0997789	-0.147941	5.62982
k__Bacteria;p__Proteobacteria;c__Gammaproteobacteria;o__Oceanospirillales;f__Halomonadaceae;g__	0.298976	0.699801	171	6	3	2	5.10349	0.547476	64.9276	0.0902652	1	-0.537634	-0.143036	10.0239
k__Bacteria;p__Firmicutes;c__Bacilli;o__Gemellales;Other;Other	0.303415	0.70631	0	2	0	2	0	0	16.8085	1	1	0.0110046	0.0488722	-0.102878
k__Bacteria;p__Tenericutes;c__Mollicutes;o__Acholeplasmatales;f__;g__	0.309677	0.71691	0	2	0	2	0	0	16.8085	1	1	0.0132895	0.0482247	-0.12424
k__Bacteria;p__Firmicutes;c__Bacilli;o__Bacillales;f__Alicyclobacillaceae;g__	0.312867	0.71691	0	2	0	2	0	0	16.8085	1	1	0.0144414	0.0478971	-0.135008
k__Bacteria;p__Proteobacteria;c__Alphaproteobacteria;o__Rhizobiales;f__Phyllobacteriaceae;g__	0.313017	0.71691	1	1	1	1	3.17085	0.0392931	255.333	0.427953	1	0.0558335	-0.0470763	0.225022
k__Bacteria;p__Proteobacteria;c__Betaproteobacteria;o__Neisseriales;f__Neisseriaceae;g__	0.320049	0.729094	1	1	1	1	3.17085	0.0392931	255.333	0.427953	1	0.0530863	-0.0463469	0.250602
k__Bacteria;p__Fusobacteria;c__Fusobacteriia;o__Fusobacteriales;f__Fusobacteriaceae;Other	0.329918	0.740046	0	3	0	1	0	0	121.645	1	1	-0.0492274	0.0658766	0.460211
k__Bacteria;p__Actinobacteria;c__Actinobacteria;o__Actinomycetales;f__Nocardioidaceae;Other	0.330068	0.740046	0	1	0	1	0	0	121.645	1	1	-0.0246137	0.0329383	0.230106
k__Bacteria;p__Proteobacteria;c__Alphaproteobacteria;o__Rhodobacterales;f__Rhodobacteraceae;g__	0.330068	0.740046	0	1	0	1	0	0	121.645	1	1	-0.0246137	0.0329383	0.230106
k__Bacteria;p__Proteobacteria;c__Betaproteobacteria;o__Neisseriales;f__Neisseriaceae;g__Vogesella	0.339046	0.756196	0	1	0	1	0	0	121.645	1	1	-0.0224368	0.0323671	0.209754
k__Bacteria;p__Firmicutes;c__Bacilli;o__Lactobacillales;f__Enterococcaceae;g__Vagococcus	0.343341	0.758162	6	13	3	4	2.50751	0.340411	16.1369	0.355397	1	0.346311	-0.143805	-0.0627881
k__Bacteria;p__Proteobacteria;c__Gammaproteobacteria;o__Vibrionales;f__Vibrionaceae;g__Vibrio	0.343486	0.758162	0	2	0	1	0	0	121.645	1	1	-0.0338271	0.0508439	0.316239
k__Bacteria;p__Bacteroidetes;c__Bacteroidia;o__Bacteroidales;f__Porphyromonadaceae;g__Parabacteroides	0.34777	0.76366	1129	5694	16	56	0.681351	0.228725	2.14407	0.442321	1	1.51139	0.541103	2.74273
k__Archaea;p__Euryarchaeota;c__Thermoplasmata;o__E2;f__[Methanomassiliicoccaceae];g__vadinCA11	0.350535	0.765784	0	1	0	1	0	0	121.645	1	1	-0.0196942	0.0316434	0.184115
k__Bacteria;p__Proteobacteria;c__Alphaproteobacteria;o__Caulobacterales;f__Caulobacteraceae;g__	0.355043	0.771675	51	229	7	27	0.73428	0.227535	2.16099	0.626535	1	0.206988	0.328353	9.47388
k__Bacteria;p__Firmicutes;c__Bacilli;o__Lactobacillales;f__Carnobacteriaceae;g__Granulicatella	0.3586	0.772933	55	20738	8	9	3.60807	1.03704	12.5273	0.0269131	0.959885	1.15518	-0.453553	0.094732
k__Bacteria;p__Proteobacteria;c__Betaproteobacteria;o__Burkholderiales;f__Comamonadaceae;Other	0.363482	0.772933	8	29	4	15	0.801713	0.1735	2.93008	1	1	0.00385683	0.151975	3.9241
k__Bacteria;p__Firmicutes;c__Erysipelotrichi;o__Erysipelotrichales;f__Erysipelotrichaceae;g__RFN20	0.367114	0.772933	3	5	3	5	1.98411	0.28462	11.2093	0.397134	1	0.112948	-0.0742663	1.04941
k__Bacteria;p__Firmicutes;c__Bacilli;o__Lactobacillales;f__Aerococcaceae;g__Alloiococcus	0.367491	0.772933	30	52	4	12	1.04948	0.22173	3.99434	1	1	0.735556	-0.240352	0.294372
k__Bacteria;p__Proteobacteria;c__Gammaproteobacteria;o__Enterobacteriales;f__Enterobacteriaceae;Other	0.367606	0.772933	817	6101	12	32	1.33969	0.480597	3.74307	0.638266	1	2.29168	-0.543148	0.881962
k__Bacteria;p__Proteobacteria;c__Betaproteobacteria;o__Burkholderiales;f__Comamonadaceae;g__Comamonas	0.367786	0.772933	160	21	6	13	1.58176	0.429899	5.28972	0.390252	1	-0.364727	-0.121823	10.5571
k__Bacteria;p__Proteobacteria;c__Alphaproteobacteria;o__Rhodospirillales;f__Rhodospirillaceae;g__	0.368323	0.772933	4	4	1	3	1.04303	0.0190584	13.7307	1	1	0.18088	-0.0923967	0.0448581
k__Bacteria;p__Proteobacteria;c__Alphaproteobacteria;o__Caulobacterales;f__Caulobacteraceae;Other	0.374703	0.778658	2	2	1	2	1.57878	0.0257898	31.6193	0.56949	1	0.0743894	-0.0611933	0.489933
k__Bacteria;p__Firmicutes;c__Bacilli;o__Bacillales;f__Alicyclobacillaceae;g__Alicyclobacillus	0.37539	0.778658	148	23	7	18	1.30035	0.391606	3.98952	0.600053	1	-0.19669	-0.138003	9.69126
k__Bacteria;p__Firmicutes;c__Bacilli;o__Bacillales;f__Planococcaceae;g__	0.376595	0.778658	13083	22143	23	73	0.633402	0.0316262	38.775	0.56949	1	5.30919	-0.604015	6.72203
k__Bacteria;p__Firmicutes;c__Erysipelotrichi;o__Erysipelotrichales;f__Erysipelotrichaceae;g__	0.379993	0.778658	1906	613	11	42	0.66762	0.236656	1.85123	0.482021	1	1.02768	0.401627	2.5301
k__Bacteria;p__Firmicutes;c__Clostridia;o__Clostridiales;f__Clostridiaceae;g__Clostridium	0.386084	0.778658	1493	16186	21	61	1.59951	0.389485	9.52889	0.756277	1	2.34105	-0.526933	9.56296
k__Bacteria;p__Firmicutes;c__Bacilli;o__Bacillales;f__Planococcaceae;Other	0.389156	0.778658	0	12	0	1	0	0	121.645	1	1	-0.039858	0.108267	0.372619
k__Bacteria;p__Proteobacteria;c__Gammaproteobacteria;o__Enterobacteriales;f__Enterobacteriaceae;g__Morganella	0.390209	0.778658	0	15	0	2	0	0	16.8085	1	1	0.0373107	0.116954	-0.348806
k__Bacteria;p__Firmicutes;c__Clostridia;o__Clostridiales;f__Ruminococcaceae;g__Anaerotruncus	0.392476	0.778658	1	1	1	1	3.17085	0.0392931	255.333	0.427953	1	0.025177	-0.0392046	0.510475
Unassigned;Other;Other;Other;Other;Other	0.399046	0.778658	1701	3507	24	71	Inf	0.209157	Inf	0.56949	1	3.07414	0.283138	13.6038
k__Bacteria;p__Bacteroidetes;c__Bacteroidia;o__Bacteroidales;f__RF16;g__	0.400042	0.778658	1	7	1	7	0.425351	0.00899057	3.60828	0.67538	1	0.144966	0.0728624	-0.619663
k__Bacteria;p__Firmicutes;c__Bacilli;o__Gemellales;f__Gemellaceae;Other	0.401061	0.778658	2	3	1	2	1.57878	0.0257898	31.6193	0.56949	1	0.155813	-0.0675179	-0.274027
k__Bacteria;p__Proteobacteria;c__Gammaproteobacteria;o__Enterobacteriales;f__Enterobacteriaceae;g__Salmonella	0.401992	0.778658	0	2	0	1	0	0	121.645	1	1	-0.0125864	0.0451578	0.117667
k__Bacteria;p__Actinobacteria;c__Actinobacteria;o__Actinomycetales;f__Brevibacteriaceae;g__Brevibacterium	0.404543	0.778658	0	4	0	1	0	0	121.645	1	1	-0.0171196	0.0657965	0.160046
k__Bacteria;p__Proteobacteria;c__Betaproteobacteria;o__Rhodocyclales;f__Rhodocyclaceae;g__Thauera	0.404699	0.778658	0	1	0	1	0	0	121.645	1	1	-0.00737301	0.028337	0.0689279
k__Bacteria;p__Firmicutes;c__Erysipelotrichi;o__Erysipelotrichales;f__Erysipelotrichaceae;g__p-75-a5	0.418703	0.778658	21	92	6	23	0.755715	0.216666	2.32984	0.7972	1	0.0336581	0.204823	7.10823
k__Bacteria;p__Firmicutes;c__Clostridia;o__Clostridiales;f__Christensenellaceae;g__	0.420678	0.778658	10	29	4	20	0.553062	0.12251	1.94484	0.417255	1	0.179512	0.134778	2.43772
k__Bacteria;p__Proteobacteria;c__Betaproteobacteria;o__Burkholderiales;f__Comamonadaceae;g__	0.420767	0.778658	17	73	7	19	1.21117	0.366549	3.68961	0.79118	1	-0.0270573	0.184334	6.83429
k__Bacteria;p__Proteobacteria;c__Alphaproteobacteria;o__Rhodobacterales;f__Rhodobacteraceae;g__Amaricoccus	0.42302	0.778658	0	10	0	1	0	0	121.645	1	1	-0.0116834	0.0942541	0.109224
k__Bacteria;p__Proteobacteria;c__Betaproteobacteria;o__Rhodocyclales;f__Rhodocyclaceae;g__	0.423052	0.778658	0	3	0	1	0	0	121.645	1	1	-0.0067545	0.0544911	0.0631457
k__Bacteria;p__Proteobacteria;c__Gammaproteobacteria;o__Chromatiales;f__Chromatiaceae;g__Halochromatium	0.423052	0.778658	0	3	0	1	0	0	121.645	1	1	-0.0067545	0.0544911	0.0631457
k__Bacteria;p__Proteobacteria;c__Alphaproteobacteria;o__Sphingomonadales;f__Sphingomonadaceae;Other	0.423079	0.778658	0	2	0	1	0	0	121.645	1	1	-0.00535282	0.0431832	0.0500417
k__Bacteria;p__Proteobacteria;c__Alphaproteobacteria;o__Rhodobacterales;f__Rhodobacteraceae;g__Rhodobaca	0.423079	0.778658	0	2	0	1	0	0	121.645	1	1	-0.00535282	0.0431832	0.0500417
k__Bacteria;p__Proteobacteria;c__Gammaproteobacteria;o__Thiotrichales;f__Piscirickettsiaceae;g__	0.423079	0.778658	0	2	0	1	0	0	121.645	1	1	-0.00535282	0.0431832	0.0500417
k__Bacteria;p__Proteobacteria;c__Gammaproteobacteria;o__[Marinicellales];f__[Marinicellaceae];g__	0.423079	0.778658	0	2	0	1	0	0	121.645	1	1	-0.00535282	0.0431832	0.0500417
k__Bacteria;p__Actinobacteria;c__Actinobacteria;o__Actinomycetales;f__Dermabacteraceae;g__Brachybacterium	0.423193	0.778658	0	1	0	1	0	0	121.645	1	1	-0.00337725	0.0272456	0.0315728
k__Bacteria;p__Firmicutes;c__Bacilli;o__Lactobacillales;f__Leuconostocaceae;g__Fructobacillus	0.423193	0.778658	0	1	0	1	0	0	121.645	1	1	-0.00337725	0.0272456	0.0315728
k__Bacteria;p__Acidobacteria;c__[Chloracidobacteria];o__RB41;f__Ellin6075;g__	0.425886	0.778658	0	1	0	1	0	0	121.645	1	1	-0.00280388	0.0270882	0.0262126
k__Bacteria;p__Firmicutes;c__Bacilli;o__Bacillales;f__Planococcaceae;g__Solibacillus	0.425886	0.778658	0	1	0	1	0	0	121.645	1	1	-0.00280388	0.0270882	0.0262126
k__Bacteria;p__Firmicutes;c__Bacilli;o__Lactobacillales;f__Carnobacteriaceae;g__Desemzia	0.425886	0.778658	0	1	0	1	0	0	121.645	1	1	-0.00280388	0.0270882	0.0262126
k__Bacteria;p__Proteobacteria;c__Alphaproteobacteria;o__Sphingomonadales;f__Sphingomonadaceae;g__Sphingopyxis	0.425886	0.778658	0	1	0	1	0	0	121.645	1	1	-0.00280388	0.0270882	0.0262126
k__Bacteria;p__Verrucomicrobia;c__Verruco-5;o__WCHB1-41;f__RFP12;g__	0.432855	0.781803	7	15	5	13	1.25211	0.309146	4.38418	0.763071	1	0.45184	-0.101622	-0.364403
k__Bacteria;p__Firmicutes;c__Clostridia;o__Clostridiales;f__Veillonellaceae;g__Megamonas	0.434981	0.781803	7	9142	5	9	1.91557	0.449004	7.32445	0.317581	1	0.635143	0.464337	-2.03154
k__Bacteria;p__Proteobacteria;c__Alphaproteobacteria;o__Rickettsiales;f__;g__	0.436782	0.781803	0	1	0	1	0	0	121.645	1	1	-0.0005045	0.0264551	0.00471641
k__Bacteria;p__Verrucomicrobia;c__Verruco-5;o__WCHB1-41;f__WCHB1-25;g__	0.436782	0.781803	0	1	0	1	0	0	121.645	1	1	-0.0005045	0.0264551	0.00471641
k__Bacteria;p__Tenericutes;c__Mollicutes;o__Anaeroplasmatales;f__Anaeroplasmataceae;g__	0.436782	0.781803	0	1	0	1	0	0	121.645	1	1	-0.0005045	0.0264551	0.00471641
k__Bacteria;p__Firmicutes;c__Bacilli;o__Bacillales;f__Bacillaceae;g__	0.439427	0.781936	321	42	8	14	2.15954	0.664243	6.74391	0.161086	1	-0.323624	-0.142859	11.5686
k__Bacteria;p__Proteobacteria;c__Gammaproteobacteria;o__Xanthomonadales;f__Xanthomonadaceae;g__	0.440528	0.781936	102	10	2	6	1.04498	0.0965169	6.4103	1	1	-0.656627	0.0878615	9.63552
k__Bacteria;p__Firmicutes;c__Bacilli;o__Lactobacillales;f__Lactobacillaceae;Other	0.444395	0.785528	4	21	4	12	1.04948	0.22173	3.99434	1	1	0.182808	0.114267	0.960113
k__Bacteria;p__Firmicutes;c__Clostridia;o__Clostridiales;f__[Tissierellaceae];g__Parvimonas	0.457953	0.802525	1	8	1	4	0.773648	0.0150304	8.35261	1	1	0.0524407	0.0790955	0.259869
k__Bacteria;p__Proteobacteria;c__Alphaproteobacteria;o__Rickettsiales;f__mitochondria;g__	0.460222	0.802525	487	112	5	18	0.8348	0.212986	2.77404	1	1	-0.566719	0.184214	11.7861
k__Bacteria;p__Chloroflexi;c__Anaerolineae;o__Anaerolineales;f__Anaerolinaceae;g__Anaerolinea	0.464913	0.802525	0	1	0	1	0	0	121.645	1	1	0.00528126	0.0248485	-0.0493728
k__Bacteria;p__Firmicutes;c__Bacilli;o__Bacillales;f__Bacillaceae;g__Anaerobacillus	0.467304	0.802525	2	4	1	1	3.17085	0.0392931	255.333	0.427953	1	0.134506	-0.0678276	-0.072107
k__Bacteria;p__Actinobacteria;c__Thermoleophilia;o__Solirubrobacterales;f__Solirubrobacteraceae;g__	0.467796	0.802525	0	1	0	1	0	0	121.645	1	1	0.00586243	0.024686	-0.054806
k__Bacteria;p__Proteobacteria;c__Gammaproteobacteria;o__Enterobacteriales;f__Enterobacteriaceae;g__Trabulsiella	0.471533	0.802525	11	12	1	5	0.61138	0.0123447	5.88521	1	1	0.33437	-0.120014	-0.452808
k__Bacteria;p__Firmicutes;c__Clostridia;o__Clostridiales;f__Ruminococcaceae;g__Faecalibacterium	0.472935	0.802525	61	228	22	56	3.69283	0.780585	35.3613	0.0909875	1	1.23203	0.17507	3.42587
k__Bacteria;p__Proteobacteria;c__Gammaproteobacteria;o__Aeromonadales;f__Succinivibrionaceae;g__Succinivibrio	0.474718	0.802525	21	106	12	32	1.33969	0.480597	3.74307	0.638266	1	0.528472	0.163853	3.91394
k__Bacteria;p__Proteobacteria;c__Betaproteobacteria;o__Burkholderiales;f__Oxalobacteraceae;g__Janthinobacterium	0.475313	0.802525	5	9	2	5	1.26947	0.113409	8.44514	0.67538	1	0.290135	-0.0926777	-0.323398
k__Bacteria;p__Proteobacteria;c__Gammaproteobacteria;o__Aeromonadales;f__Succinivibrionaceae;g__Ruminobacter	0.476523	0.802525	0	1	0	1	0	0	121.645	1	1	0.00760846	0.0241968	-0.0711291
k__Bacteria;p__Firmicutes;Other;Other;Other;Other	0.476523	0.802525	0	1	0	1	0	0	121.645	1	1	0.00760846	0.0241968	-0.0711291
k__Bacteria;p__Bacteroidetes;c__Flavobacteriia;o__Flavobacteriales;f__[Weeksellaceae];g__Chryseobacterium	0.476617	0.802525	1	4	1	4	0.773648	0.0150304	8.35261	1	1	-0.0314105	0.049274	1.03229
k__Bacteria;p__Fusobacteria;c__Fusobacteriia;o__Fusobacteriales;f__Leptotrichiaceae;g__	0.479457	0.804129	0	1	0	1	0	0	121.645	1	1	0.00819127	0.024033	-0.0765775
k__Bacteria;p__Actinobacteria;c__Actinobacteria;o__Actinomycetales;f__Micrococcaceae;g__	0.486072	0.809333	15	32	7	15	1.63812	0.484212	5.16753	0.400585	1	0.426823	-0.131361	2.3037
k__Bacteria;p__Cyanobacteria;c__Chloroplast;o__Streptophyta;f__;g__	0.48636	0.809333	536	355	14	42	1.09893	0.394893	3.14941	1	1	0.0787521	0.185344	11.232
k__Bacteria;p__Firmicutes;c__Clostridia;o__Clostridiales;f__Lachnospiraceae;Other	0.492537	0.816423	109	227	13	46	0.747327	0.26733	2.11283	0.634146	1	0.974923	0.217235	4.54155
k__Bacteria;p__Firmicutes;c__Clostridia;o__Clostridiales;f__[Mogibacteriaceae];g__	0.502116	0.828262	20	57	11	16	3.07898	1.03908	9.16759	0.0330926	0.959885	0.265251	-0.137256	5.99834
k__Bacteria;p__Actinobacteria;c__Actinobacteria;o__Actinomycetales;f__Nocardioidaceae;g__	0.506867	0.828262	1	4	1	2	1.57878	0.0257898	31.6193	0.56949	1	-0.10985	0.0492605	1.75908
k__Bacteria;p__Actinobacteria;c__Actinobacteria;o__Actinomycetales;f__Corynebacteriaceae;g__Corynebacterium	0.507538	0.828262	272	296	14	50	0.702627	0.248253	2.03725	0.471601	1	1.12871	-0.219379	9.52372
k__Bacteria;p__Actinobacteria;c__Actinobacteria;o__Actinomycetales;f__Micrococcaceae;g__Micrococcus	0.508693	0.828262	149	7	3	6	1.6338	0.243593	8.47454	0.683534	1	-0.461661	-0.0927101	9.3346
k__Bacteria;p__Firmicutes;c__Clostridia;o__Clostridiales;f__Clostridiaceae;g__Caloramator	0.5094	0.828262	0	2	0	1	0	0	121.645	1	1	0.0222493	0.035471	-0.208002
k__Bacteria;p__Actinobacteria;c__Actinobacteria;o__Actinomycetales;f__Micrococcaceae;g__Nesterenkonia	0.515564	0.832662	0	2	0	1	0	0	121.645	1	1	0.0241079	0.0349415	-0.225377
k__Bacteria;p__Firmicutes;c__Clostridia;o__Clostridiales;f__[Tissierellaceae];g__1-68	0.516016	0.832662	1	4	1	3	1.04303	0.0190584	13.7307	1	1	-0.0641863	0.0469455	1.34793
k__Bacteria;p__Proteobacteria;Other;Other;Other;Other	0.527739	0.848366	1	8	1	4	0.773648	0.0150304	8.35261	1	1	0.0902085	0.0669592	-0.0974235
k__Bacteria;p__Firmicutes;c__Bacilli;o__Bacillales;f__Bacillaceae;g__Virgibacillus	0.535618	0.855131	160	19	3	11	0.832681	0.136312	3.58019	1	1	-0.592848	0.0860175	10.2361
k__Bacteria;p__Proteobacteria;c__Alphaproteobacteria;o__Rhodospirillales;f__Acetobacteraceae;g__	0.537639	0.855131	0	1	0	1	0	0	121.645	1	1	0.0193209	0.0208683	-0.180625
k__Bacteria;p__Proteobacteria;c__Gammaproteobacteria;o__Oceanospirillales;f__Halomonadaceae;g__Halomonas	0.539075	0.855131	2549	159	20	47	2.9492	0.863289	13.0792	0.0796038	1	0.0861969	0.13666	14.5836
k__Bacteria;p__Actinobacteria;c__Rubrobacteria;o__Rubrobacterales;f__Rubrobacteraceae;g__Rubrobacter	0.545314	0.855131	90	5	1	2	1.57878	0.0257898	31.6193	0.56949	1	-0.725179	0.0493183	9.53402
k__Bacteria;p__Proteobacteria;c__Gammaproteobacteria;o__Pseudomonadales;f__Pseudomonadaceae;g__Pseudomonas	0.555297	0.855131	952	108	15	34	1.99563	0.713604	5.87151	0.165154	1	-0.0151193	-0.104916	15.0284
k__Bacteria;p__Firmicutes;c__Erysipelotrichi;o__Erysipelotrichales;f__Erysipelotrichaceae;g__PSB-M-3	0.561662	0.855131	102	0	1	0	Inf	0.0801281	Inf	0.242424	1	-0.651525	-0.0513691	9.07977
k__Bacteria;p__Chloroflexi;c__Thermomicrobia;o__JG30-KF-CM45;f__;g__	0.561664	0.855131	87	0	1	0	Inf	0.0801281	Inf	0.242424	1	-0.6294	-0.0496246	8.77143
k__Bacteria;p__Bacteroidetes;c__Flavobacteriia;o__Flavobacteriales;f__Flavobacteriaceae;g__Gillisia	0.561666	0.855131	71	0	1	0	Inf	0.0801281	Inf	0.242424	1	-0.601191	-0.0474005	8.3783
k__Bacteria;p__[Thermi];c__Deinococci;o__Deinococcales;f__Deinococcaceae;g__Deinococcus	0.56167	0.855131	54	0	1	0	Inf	0.0801281	Inf	0.242424	1	-0.563329	-0.0444153	7.85066
k__Bacteria;p__Firmicutes;c__Bacilli;o__Bacillales;f__Paenibacillaceae;g__Cohnella	0.561671	0.855131	50	0	1	0	Inf	0.0801281	Inf	0.242424	1	-0.552715	-0.0435784	7.70273
k__Bacteria;p__Firmicutes;c__Bacilli;o__Bacillales;f__Paenibacillaceae;g__	0.561684	0.855131	27	0	1	0	Inf	0.0801281	Inf	0.242424	1	-0.468423	-0.0369325	6.52803
k__Bacteria;p__Proteobacteria;c__Alphaproteobacteria;o__Rhizobiales;f__Methylocystaceae;g__	0.561705	0.855131	15	0	1	0	Inf	0.0801281	Inf	0.242424	1	-0.389756	-0.03073	5.4317
k__Bacteria;p__Firmicutes;c__Clostridia;o__Thermoanaerobacterales;f__Caldicellulosiruptoraceae;g__Caldicellulosiruptor	0.561734	0.855131	9	0	1	0	Inf	0.0801281	Inf	0.242424	1	-0.323685	-0.0255207	4.51093
k__Bacteria;p__Actinobacteria;c__Actinobacteria;o__Actinomycetales;f__Microbacteriaceae;g__Agromyces	0.562058	0.855131	2	0	1	0	Inf	0.0801281	Inf	0.242424	1	-0.154437	-0.0121765	2.15226
k__Bacteria;p__Firmicutes;c__Bacilli;o__Bacillales;f__Planococcaceae;g__Planomicrobium	0.562058	0.855131	2	0	1	0	Inf	0.0801281	Inf	0.242424	1	-0.154437	-0.0121765	2.15226
k__Bacteria;p__Actinobacteria;c__Actinobacteria;o__Actinomycetales;f__Promicromonosporaceae;g__Cellulosimicrobium	0.569064	0.860217	78	3	2	3	2.16186	0.170456	20.1523	0.592149	1	-0.49915	-0.0615551	8.28263
k__Bacteria;p__Bacteroidetes;c__Bacteroidia;o__Bacteroidales;f__Bacteroidaceae;g__Bacteroides	0.569509	0.860217	10197	81440	24	72	Inf	0.130551	Inf	1	1	4.85186	-0.466916	6.89396
k__Bacteria;p__Firmicutes;c__Clostridia;o__Clostridiales;f__Ruminococcaceae;Other	0.571459	0.860217	18	16	2	9	0.669165	0.065554	3.60078	1	1	0.403532	-0.105463	-0.0551302
k__Bacteria;p__Actinobacteria;c__Actinobacteria;o__Bifidobacteriales;f__Bifidobacteriaceae;g__Bifidobacterium;s__Breve	0.579068	0.86708	90548.6	207598	15	53	0.694477	0.240586	2.08387	0.459163	1	7.84638	0.662069	1.31479
k__Bacteria;p__Bacteroidetes;c__Bacteroidia;o__Bacteroidales;Other;Other	0.580088	0.86708	2	4	2	4	1.60504	0.136533	12.0906	0.630331	1	0.111098	-0.0419721	0.40532
k__Bacteria;p__Proteobacteria;c__Alphaproteobacteria;o__Rhodobacterales;f__Rhodobacteraceae;g__Paracoccus	0.58658	0.87328	1	4	1	3	1.04303	0.0190584	13.7307	1	1	-0.0348785	0.0400757	1.07773
k__Bacteria;p__Bacteroidetes;c__Bacteroidia;o__Bacteroidales;f__Prevotellaceae;g__Prevotella	0.588336	0.87328	96	458	20	54	1.93254	0.552419	8.69643	0.418114	1	1.0025	0.17438	9.0502
k__Bacteria;p__Actinobacteria;c__Actinobacteria;o__Actinomycetales;f__;g__	0.597817	0.884271	8	15	4	7	1.92825	0.375152	8.53931	0.454097	1	0.127735	-0.0780571	2.71012
k__Bacteria;p__Actinobacteria;c__Actinobacteria;o__Actinomycetales;f__Actinomycetaceae;g__Actinomyces	0.612732	0.902763	1058	639	12	33	1.2696	0.455778	3.54335	0.643707	1	1.69621	-0.267079	2.78056
k__Bacteria;p__Proteobacteria;c__Gammaproteobacteria;o__Aeromonadales;f__Aeromonadaceae;g__	0.615315	0.902763	269	60	7	22	0.992059	0.303728	2.97181	1	1	-0.232105	-0.102072	12.6952
k__Bacteria;p__Proteobacteria;c__Deltaproteobacteria;o__GMD14H09;f__;g__	0.619778	0.902763	1	2	1	2	1.57878	0.0257898	31.6193	0.56949	1	0.0801749	-0.028097	-0.00166514
k__Bacteria;p__Firmicutes;c__Clostridia;o__Clostridiales;f__Lachnospiraceae;g__	0.620072	0.902763	7919	7351	23	70	1.63564	0.169918	81.0066	1	1	2.66836	0.247498	8.28118
k__Bacteria;p__Proteobacteria;c__Gammaproteobacteria;o__Pasteurellales;f__Pasteurellaceae;g__Haemophilus	0.620915	0.902763	179	296	16	42	1.5644	0.549797	4.76936	0.476086	1	1.57642	-0.166204	0.618241
k__Bacteria;p__Actinobacteria;c__Actinobacteria;o__Bifidobacteriales;f__Bifidobacteriaceae;g__Bifidobacterium;s__Adolescentis	0.631199	0.913613	1098.05	20939	3	8	1.19414	0.187273	5.57844	0.724996	1	1.29389	0.431616	0.796475
k__Bacteria;p__Proteobacteria;c__Gammaproteobacteria;o__Pasteurellales;f__Pasteurellaceae;Other	0.632666	0.913613	4	9	2	7	0.884199	0.0837252	5.12396	1	1	0.320309	-0.0559038	-0.855888
k__Bacteria;p__Proteobacteria;c__Betaproteobacteria;o__Neisseriales;f__Neisseriaceae;g__Neisseria	0.640567	0.921897	20	3	2	3	2.16186	0.170456	20.1523	0.592149	1	-0.360483	-0.0348611	5.94959
k__Bacteria;p__Bacteroidetes;c__Bacteroidia;o__Bacteroidales;f__[Paraprevotellaceae];g__[Prevotella]	0.653914	0.936162	25	66	9	18	1.88679	0.617999	5.57865	0.201269	1	0.337473	-0.102714	6.05449
k__Bacteria;p__Proteobacteria;c__Alphaproteobacteria;o__Rhizobiales;Other;Other	0.654874	0.936162	171	8	2	5	1.26947	0.113409	8.44514	0.67538	1	-0.748253	0.0460943	10.681
k__Bacteria;p__Proteobacteria;c__Alphaproteobacteria;o__Rhodobacterales;f__Rhodobacteraceae;g__Rubellimicrobium	0.66315	0.940275	448	4	2	4	1.60504	0.136533	12.0906	0.630331	1	-0.777388	-0.0553683	11.8096
k__Bacteria;p__Firmicutes;c__Clostridia;o__Clostridiales;f__Veillonellaceae;g__Anaerovibrio	0.663664	0.940275	16	38	5	12	1.37683	0.336585	4.90061	0.550688	1	0.184082	-0.0893833	4.8638
k__Bacteria;p__Proteobacteria;c__Alphaproteobacteria;o__Rhizobiales;f__Brucellaceae;g__Ochrobactrum	0.664373	0.940275	193	1	1	1	3.17085	0.0392931	255.333	0.427953	1	-0.75482	-0.0417366	10.4295
k__Bacteria;p__Firmicutes;c__Bacilli;o__Lactobacillales;f__Streptococcaceae;Other	0.667866	0.942089	1	2	1	2	1.57878	0.0257898	31.6193	0.56949	1	0.0648656	-0.0242454	0.144204
k__Bacteria;p__Firmicutes;c__Clostridia;o__Clostridiales;f__Veillonellaceae;g__Veillonella	0.672704	0.945782	1040	3777	15	49	0.885466	0.311435	2.62812	0.810359	1	2.90433	0.27666	-0.995589
k__Bacteria;p__Cyanobacteria;c__Oscillatoriophycideae;o__Oscillatoriales;f__Phormidiaceae;g__	0.683499	0.950992	2	132	2	2	3.26877	0.224952	47.525	0.246608	1	0.0514373	0.0974466	0.949192
k__Bacteria;p__Proteobacteria;c__Alphaproteobacteria;o__Sphingomonadales;f__Sphingomonadaceae;g__Kaistobacter	0.684047	0.950992	1	3	1	3	1.04303	0.0190584	13.7307	1	1	-0.0295151	0.0253503	1.00788
k__Bacteria;p__Firmicutes;c__Clostridia;o__Clostridiales;f__Ruminococcaceae;g__	0.68518	0.950992	252	801	24	70	Inf	0.292078	Inf	0.331577	1	2.51897	0.0978571	6.11338
k__Bacteria;p__Proteobacteria;c__Epsilonproteobacteria;o__Campylobacterales;f__Campylobacteraceae;g__Campylobacter	0.685339	0.950992	16	39	12	25	1.98537	0.704369	5.6322	0.154286	1	0.515026	-0.0638563	2.20467
k__Bacteria;p__Firmicutes;c__Clostridia;o__Clostridiales;f__Lachnospiraceae;g__Coprococcus	0.689982	0.954326	129	392	17	54	0.944994	0.313878	3.09719	1	1	1.42877	0.132333	1.40078
k__Archaea;p__Euryarchaeota;c__Halobacteria;o__Halobacteriales;f__Halobacteriaceae;g__	0.693381	0.955923	254	5	1	5	0.61138	0.0123447	5.88521	1	1	-0.759588	0.0505124	10.7075
k__Bacteria;p__Firmicutes;c__Bacilli;o__Bacillales;f__Bacillaceae;g__Bacillus	0.713009	0.977606	788	50	10	29	1.13156	0.393244	3.1686	0.814074	1	-0.21274	-0.0678385	12.683
k__Bacteria;p__Bacteroidetes;c__Bacteroidia;o__Bacteroidales;f__[Odoribacteraceae];g__Butyricimonas	0.713698	0.977606	4	14	3	6	1.6338	0.243593	8.47454	0.683534	1	-0.0582216	0.048266	3.03962
k__Bacteria;p__[Thermi];c__Deinococci;o__Thermales;f__Thermaceae;g__Meiothermus	0.728705	0.994963	41	6	2	6	1.04498	0.0965169	6.4103	1	1	-0.450302	0.035881	7.21629
k__Bacteria;p__Actinobacteria;c__Actinobacteria;o__Bifidobacteriales;f__Bifidobacteriaceae;g__Bifidobacterium;s__Unknown	0.735221	1	933.743	8211.07	8	18	1.57558	0.498231	4.72697	0.426698	1	2.67764	-0.289875	4.26475
k__Bacteria;p__Firmicutes;c__Clostridia;o__Clostridiales;f__[Mogibacteriaceae];g__Mogibacterium	0.741759	1	3	7	3	6	1.6338	0.243593	8.47454	0.683534	1	0.0909178	-0.0308592	1.2535
k__Bacteria;p__Firmicutes;c__Bacilli;o__Bacillales;f__Bacillaceae;g__Geobacillus	0.743633	1	8	6	3	5	1.98411	0.28462	11.2093	0.397134	1	-0.124487	-0.0302578	3.73942
k__Bacteria;p__Proteobacteria;c__Gammaproteobacteria;o__Enterobacteriales;f__Enterobacteriaceae;g__Serratia	0.745542	1	2	9	1	1	3.17085	0.0392931	255.333	0.427953	1	0.127737	-0.0396244	-0.00892515
k__Bacteria;p__Proteobacteria;c__Epsilonproteobacteria;o__Campylobacterales;f__Campylobacteraceae;g__Arcobacter	0.749851	1	10	16	3	11	0.832681	0.136312	3.58019	1	1	0.235044	-0.0500329	1.65604
k__Bacteria;p__Firmicutes;c__Clostridia;o__Clostridiales;f__Veillonellaceae;g__Dialister	0.752249	1	314	133	11	48	0.479692	0.168327	1.33996	0.152167	1	1.00843	0.0956945	2.37356
k__Bacteria;p__Firmicutes;c__Clostridia;o__Clostridiales;f__Veillonellaceae;g__Phascolarctobacterium	0.755327	1	6	21	5	15	1.05208	0.263873	3.59111	1	1	0.248628	0.0439249	1.34514
k__Bacteria;p__Bacteroidetes;c__Bacteroidia;o__Bacteroidales;f__[Paraprevotellaceae];g__CF231	0.76074	1	19	47	9	22	1.43993	0.479876	4.15652	0.459163	1	0.430761	-0.0592107	3.57481
k__Bacteria;p__Firmicutes;c__Bacilli;o__Lactobacillales;f__Lactobacillaceae;g__Pediococcus	0.762303	1	3	7	2	4	1.60504	0.136533	12.0906	0.630331	1	0.0741533	-0.0321524	1.17534
k__Bacteria;p__Proteobacteria;c__Alphaproteobacteria;o__Rhizobiales;f__Rhizobiaceae;Other	0.767999	1	53	9	2	6	1.04498	0.0965169	6.4103	1	1	-0.506951	0.0319982	8.22574
k__Bacteria;p__Firmicutes;c__Clostridia;o__Clostridiales;f__[Tissierellaceae];g__Helcococcus	0.768619	1	1	3	1	3	1.04303	0.0190584	13.7307	1	1	-0.00667711	0.0185491	0.810301
k__Bacteria;p__Bacteroidetes;c__Cytophagia;o__Cytophagales;f__Cyclobacteriaceae;g__	0.771605	1	160	1	1	1	3.17085	0.0392931	255.333	0.427953	1	-0.712079	-0.0299975	9.93772
k__Bacteria;p__Proteobacteria;c__Alphaproteobacteria;o__Rhizobiales;f__Aurantimonadaceae;g__	0.777456	1	8	20	5	8	2.18386	0.501545	8.66089	0.294516	1	0.0275125	-0.0427334	3.92504
k__Bacteria;p__Proteobacteria;c__Gammaproteobacteria;o__Enterobacteriales;f__Enterobacteriaceae;g__	0.78615	1	50265	205297	24	73	Inf	0.0594939	Inf	1	1	8.70908	-0.212263	6.46732
k__Bacteria;p__Firmicutes;c__Clostridia;o__Clostridiales;f__Veillonellaceae;g__Megasphaera	0.789064	1	80	113	9	24	1.27178	0.426446	3.64013	0.626833	1	0.479287	0.0815298	5.43166
k__Bacteria;p__Actinobacteria;c__Actinobacteria;o__Actinomycetales;f__Micrococcaceae;g__Rothia	0.792451	1	2249	8960	24	70	Inf	0.292078	Inf	0.331577	1	5.20855	0.153419	-1.53352
k__Bacteria;p__Firmicutes;c__Clostridia;o__Clostridiales;f__[Tissierellaceae];g__ph2	0.799543	1	2	4	2	4	1.60504	0.136533	12.0906	0.630331	1	0.0119637	-0.01842	1.31506
k__Bacteria;p__Actinobacteria;c__Actinobacteria;o__Bifidobacteriales;f__Bifidobacteriaceae;Other	0.8067	1	1	9	1	2	1.57878	0.0257898	31.6193	0.56949	1	0.119774	0.0284296	-0.377581
k__Bacteria;p__Firmicutes;c__Clostridia;o__Clostridiales;f__Ruminococcaceae;g__Ruminococcus	0.806839	1	87	327	22	57	3.43885	0.722582	33.025	0.14386	1	1.34856	0.0684907	5.12793
k__Bacteria;p__Proteobacteria;c__Gammaproteobacteria;o__Alteromonadales;f__[Chromatiaceae];g__	0.807486	1	1	2	1	2	1.57878	0.0257898	31.6193	0.56949	1	0.0266568	-0.0136563	0.494259
k__Bacteria;p__Firmicutes;c__Bacilli;o__Bacillales;f__Bacillaceae;Other	0.82459	1	9	15	4	10	1.2964	0.267489	5.14332	0.73911	1	0.125032	-0.0315722	2.59316
k__Bacteria;p__Firmicutes;c__Bacilli;o__Lactobacillales;f__Streptococcaceae;g__Lactococcus	0.835237	1	151	227	10	32	0.960208	0.334827	2.67547	1	1	0.93369	0.0796762	5.93259
k__Bacteria;p__Firmicutes;c__Clostridia;o__Clostridiales;f__Lachnospiraceae;g__[Ruminococcus]	0.845236	1	711	766	15	49	0.885466	0.311435	2.62812	0.810359	1	1.3524	0.0891049	8.57191
k__Bacteria;p__Firmicutes;c__Clostridia;o__Clostridiales;f__Peptostreptococcaceae;g__	0.845847	1	442	3578	18	49	1.58469	0.519408	5.48947	0.457914	1	1.46975	-0.090845	5.05525
k__Bacteria;p__Firmicutes;c__Clostridia;o__Clostridiales;f__Lachnospiraceae;g__Dorea	0.860476	1	203	232	13	38	1.14909	0.414698	3.23224	0.81758	1	0.742393	0.0594684	6.74345
k__Bacteria;p__Firmicutes;c__Bacilli;o__Turicibacterales;f__Turicibacteraceae;g__Turicibacter	0.863892	1	80	236	21	62	1.46245	0.351595	8.77218	0.754457	1	1.63541	-0.0372935	3.18088
k__Bacteria;p__Proteobacteria;c__Gammaproteobacteria;o__Xanthomonadales;f__Xanthomonadaceae;g__Lysobacter	0.875236	1	1	3	1	3	1.04303	0.0190584	13.7307	1	1	0.0296348	0.0100759	0.470839
k__Bacteria;p__Firmicutes;c__Bacilli;o__Bacillales;f__Staphylococcaceae;Other	0.876102	1	2	9	2	3	2.16186	0.170456	20.1523	0.592149	1	0.187854	-0.0184194	-0.32118
k__Bacteria;p__Proteobacteria;c__Epsilonproteobacteria;o__Campylobacterales;f__Campylobacteraceae;g__Sulfurospirillum	0.880015	1	2	4	1	2	1.57878	0.0257898	31.6193	0.56949	1	0.00832578	-0.0132456	1.09771
k__Archaea;p__Euryarchaeota;c__Methanobacteria;o__Methanobacteriales;f__Methanobacteriaceae;g__Methanobrevibacter	0.886589	1	6	16	4	12	1.04948	0.22173	3.99434	1	1	0.152953	0.01893	1.91715
k__Bacteria;p__Actinobacteria;c__Actinobacteria;o__Bifidobacteriales;f__Bifidobacteriaceae;g__Bifidobacterium;s__Longum	0.902674	1	37123.6	105855	12	38	0.973939	0.349909	2.71041	1	1	5.87785	0.155621	2.33192
k__Bacteria;p__Bacteroidetes;c__Bacteroidia;o__Bacteroidales;f__[Paraprevotellaceae];g__	0.90518	1	3	9	3	6	1.6338	0.243593	8.47454	0.683534	1	0.0420008	0.0126031	1.68696
k__Bacteria;p__Actinobacteria;c__Actinobacteria;o__Actinomycetales;f__Microbacteriaceae;g__Curtobacterium	0.906083	1	6	21	4	8	1.66542	0.331936	7.04215	0.477493	1	0.143196	0.0194216	2.01249
k__Bacteria;p__Proteobacteria;c__Betaproteobacteria;o__Burkholderiales;f__Comamonadaceae;g__Limnohabitans	0.912804	1	1	3	1	3	1.04303	0.0190584	13.7307	1	1	0.0417436	0.00705265	0.35764
k__Bacteria;p__Actinobacteria;c__Actinobacteria;o__Actinomycetales;f__Mycobacteriaceae;g__Mycobacterium	0.913896	1	1	3	1	2	1.57878	0.0257898	31.6193	0.56949	1	0.000792134	0.00739356	0.740475
k__Bacteria;p__Proteobacteria;c__Betaproteobacteria;o__Burkholderiales;f__Comamonadaceae;g__Delftia	0.916461	1	389	9	3	8	1.19414	0.187273	5.57844	0.724996	1	-0.669044	-0.0153463	11.3397
k__Bacteria;p__Tenericutes;c__Mollicutes;o__RF39;f__;g__	0.927576	1	25	62	12	34	1.20359	0.432306	3.35601	0.814863	1	0.827417	-0.0172829	1.04439
k__Bacteria;p__Firmicutes;c__Clostridia;o__Clostridiales;f__Ruminococcaceae;g__Oscillospira	0.93473	1	55	132	16	41	1.65023	0.580559	5.02835	0.349181	1	0.764926	-0.019513	6.10143
k__Bacteria;p__Fusobacteria;c__Fusobacteriia;o__Fusobacteriales;f__Fusobacteriaceae;g__Fusobacterium	0.936693	1	53	199	20	46	3.11958	0.914948	13.816	0.051008	0.959885	1.22681	0.0203415	3.25048
k__Bacteria;p__Cyanobacteria;c__4C0d-2;o__YS2;f__;g__	0.951891	1	5	13	3	7	1.38286	0.212153	6.75446	0.701115	1	-0.0133037	0.00776354	2.92466
k__Bacteria;p__Firmicutes;c__Bacilli;Other;Other;Other	0.955128	1	17	47	3	10	0.929258	0.150378	4.08383	1	1	0.493185	-0.0136428	-0.479857
k__Bacteria;p__Firmicutes;c__Erysipelotrichi;o__Erysipelotrichales;f__Erysipelotrichaceae;g__[Eubacterium]	0.956521	1	113	284	14	31	1.97311	0.709441	5.67765	0.164248	1	0.684303	-0.0191527	9.29082
k__Bacteria;p__Bacteroidetes;c__Flavobacteriia;o__Flavobacteriales;f__Flavobacteriaceae;g__Flavobacterium	0.957788	1	259	7	2	3	2.16186	0.170456	20.1523	0.592149	1	-0.821912	0.00504039	11.5972
k__Bacteria;p__Firmicutes;c__Erysipelotrichi;o__Erysipelotrichales;f__Erysipelotrichaceae;g__Catenibacterium	0.959898	1	41	92	10	31	1.01369	0.353134	2.82842	1	1	0.381065	0.0122329	6.774
k__Bacteria;p__Firmicutes;c__Bacilli;o__Lactobacillales;f__Lactobacillaceae;g__Lactobacillus	0.963155	1	25304	96789	24	72	Inf	0.130551	Inf	1	1	5.69126	-0.0377855	9.48228
k__Bacteria;p__Firmicutes;c__Clostridia;o__Clostridiales;f__;g__	0.982412	1	384	558	23	67	2.72438	0.333698	127.012	0.448095	1	2.15539	-0.00665529	5.45058
k__Bacteria;p__Proteobacteria;c__Betaproteobacteria;o__Burkholderiales;f__Comamonadaceae;g__Tepidimonas	0.995086	1	1	3	1	2	1.57878	0.0257898	31.6193	0.56949	1	0.0275143	0.000424732	0.498256
k__Bacteria;p__Actinobacteria;c__Actinobacteria;o__Actinomycetales;f__Micrococcaceae;Other	0.997529	1	62	2	1	2	1.57878	0.0257898	31.6193	0.56949	1	-0.600924	0.000252749	8.25832
k__Bacteria;p__Proteobacteria;c__Gammaproteobacteria;o__Pseudomonadales;f__Pseudomonadaceae;Other	0.998613	1	89	13	4	9	1.46059	0.296714	5.96033	0.510252	1	-0.414069	-0.000236078	8.63826
k__Archaea;p__Euryarchaeota;c__Halobacteria;o__Halobacteriales;f__Halobacteriaceae;g__Haloarcula	1	1	0	0	0	0	0	0	Inf	1	1	0	0	0
k__Archaea;p__Euryarchaeota;c__Halobacteria;o__Halobacteriales;f__Halobacteriaceae;g__Haloquadratum	1	1	0	0	0	0	0	0	Inf	1	1	0	0	0
k__Archaea;p__Euryarchaeota;c__Methanobacteria;o__Methanobacteriales;f__Methanobacteriaceae;g__Methanosphaera	1	1	0	0	0	0	0	0	Inf	1	1	0	0	0
k__Bacteria;p__Acidobacteria;c__Solibacteres;o__Solibacterales;f__;g__	1	1	0	0	0	0	0	0	Inf	1	1	0	0	0
k__Bacteria;p__Actinobacteria;c__Actinobacteria;o__Actinomycetales;f__Actinomycetaceae;g__	1	1	0	0	0	0	0	0	Inf	1	1	0	0	0
k__Bacteria;p__Actinobacteria;c__Actinobacteria;o__Actinomycetales;f__Dermacoccaceae;g__Dermacoccus	1	1	0	0	0	0	0	0	Inf	1	1	0	0	0
k__Bacteria;p__Actinobacteria;c__Actinobacteria;o__Actinomycetales;f__Intrasporangiaceae;g__	1	1	0	0	0	0	0	0	Inf	1	1	0	0	0
k__Bacteria;p__Actinobacteria;c__Actinobacteria;o__Actinomycetales;f__Microbacteriaceae;g__Leucobacter	1	1	0	0	0	0	0	0	Inf	1	1	0	0	0
k__Bacteria;p__Actinobacteria;c__Actinobacteria;o__Actinomycetales;f__Nocardiaceae;g__Rhodococcus	1	1	0	0	0	0	0	0	Inf	1	1	0	0	0
k__Bacteria;p__Actinobacteria;c__Actinobacteria;o__Actinomycetales;f__Nocardioidaceae;g__Aeromicrobium	1	1	0	0	0	0	0	0	Inf	1	1	0	0	0
k__Bacteria;p__Actinobacteria;c__Actinobacteria;o__Actinomycetales;f__Sporichthyaceae;g__	1	1	0	0	0	0	0	0	Inf	1	1	0	0	0
k__Bacteria;p__Actinobacteria;c__Actinobacteria;o__Bifidobacteriales;f__Bifidobacteriaceae;g__Bifidobacterium;s__Animalis	1	1	0	0	0	0	0	0	Inf	1	1	0	0	0
k__Bacteria;p__Actinobacteria;c__Coriobacteriia;o__Coriobacteriales;f__Coriobacteriaceae;g__Slackia	1	1	0	0	0	0	0	0	Inf	1	1	0	0	0
k__Bacteria;p__Actinobacteria;c__Thermoleophilia;o__Solirubrobacterales;f__Patulibacteraceae;g__	1	1	0	0	0	0	0	0	Inf	1	1	0	0	0
k__Bacteria;p__Bacteroidetes;c__Bacteroidia;o__Bacteroidales;f__[Paraprevotellaceae];g__Paraprevotella	1	1	0	0	0	0	0	0	Inf	1	1	0	0	0
k__Bacteria;p__Bacteroidetes;c__Flavobacteriia;o__Flavobacteriales;f__Cryomorphaceae;g__Fluviicola	1	1	0	0	0	0	0	0	Inf	1	1	0	0	0
k__Bacteria;p__Bacteroidetes;c__Flavobacteriia;o__Flavobacteriales;f__Flavobacteriaceae;g__Myroides	1	1	0	0	0	0	0	0	Inf	1	1	0	0	0
k__Bacteria;p__Bacteroidetes;c__Flavobacteriia;o__Flavobacteriales;f__[Weeksellaceae];g__	1	1	0	0	0	0	0	0	Inf	1	1	0	0	0
k__Bacteria;p__Bacteroidetes;c__Sphingobacteriia;o__Sphingobacteriales;f__Sphingobacteriaceae;g__	1	1	0	0	0	0	0	0	Inf	1	1	0	0	0
k__Bacteria;p__Elusimicrobia;c__Elusimicrobia;o__Elusimicrobiales;f__Elusimicrobiaceae;g__	1	1	0	0	0	0	0	0	Inf	1	1	0	0	0
k__Bacteria;p__Firmicutes;c__Bacilli;o__Bacillales;f__Bacillaceae;g__Marinibacillus	1	1	0	0	0	0	0	0	Inf	1	1	0	0	0
k__Bacteria;p__Firmicutes;c__Bacilli;o__Bacillales;f__Bacillaceae;g__Pontibacillus	1	1	0	0	0	0	0	0	Inf	1	1	0	0	0
k__Bacteria;p__Firmicutes;c__Bacilli;o__Bacillales;f__Paenibacillaceae;g__Ammoniphilus	1	1	0	0	0	0	0	0	Inf	1	1	0	0	0
k__Bacteria;p__Firmicutes;c__Bacilli;o__Bacillales;f__Paenibacillaceae;g__Paenibacillus	1	1	0	0	0	0	0	0	Inf	1	1	0	0	0
k__Bacteria;p__Firmicutes;c__Bacilli;o__Bacillales;f__Planococcaceae;g__Sporosarcina	1	1	0	0	0	0	0	0	Inf	1	1	0	0	0
k__Bacteria;p__Firmicutes;c__Bacilli;o__Bacillales;f__Sporolactobacillaceae;g__Sporolactobacillus	1	1	0	0	0	0	0	0	Inf	1	1	0	0	0
k__Bacteria;p__Firmicutes;c__Bacilli;o__Lactobacillales;f__Aerococcaceae;g__	1	1	0	0	0	0	0	0	Inf	1	1	0	0	0
k__Bacteria;p__Firmicutes;c__Bacilli;o__Lactobacillales;f__Aerococcaceae;g__Facklamia	1	1	0	0	0	0	0	0	Inf	1	1	0	0	0
k__Bacteria;p__Firmicutes;c__Clostridia;o__Clostridiales;f__Caldicoprobacteraceae;g__Caldicoprobacter	1	1	0	0	0	0	0	0	Inf	1	1	0	0	0
k__Bacteria;p__Firmicutes;c__Clostridia;o__Clostridiales;f__Clostridiaceae;g__Sarcina	1	1	0	0	0	0	0	0	Inf	1	1	0	0	0
k__Bacteria;p__Firmicutes;c__Clostridia;o__Clostridiales;f__Dehalobacteriaceae;g__	1	1	0	0	0	0	0	0	Inf	1	1	0	0	0
k__Bacteria;p__Firmicutes;c__Clostridia;o__Clostridiales;f__EtOH8;g__	1	1	0	0	0	0	0	0	Inf	1	1	0	0	0
k__Bacteria;p__Firmicutes;c__Clostridia;o__Clostridiales;f__Eubacteriaceae;g__Anaerofustis	1	1	0	0	0	0	0	0	Inf	1	1	0	0	0
k__Bacteria;p__Firmicutes;c__Clostridia;o__Clostridiales;f__Gracilibacteraceae;g__	1	1	0	0	0	0	0	0	Inf	1	1	0	0	0
k__Bacteria;p__Firmicutes;c__Clostridia;o__Clostridiales;f__Lachnospiraceae;g__Butyrivibrio	1	1	0	0	0	0	0	0	Inf	1	1	0	0	0
k__Bacteria;p__Firmicutes;c__Clostridia;o__Clostridiales;f__Lachnospiraceae;g__Oribacterium	1	1	0	0	0	0	0	0	Inf	1	1	0	0	0
k__Bacteria;p__Firmicutes;c__Clostridia;o__Clostridiales;f__Peptococcaceae;g__	1	1	0	0	0	0	0	0	Inf	1	1	0	0	0
k__Bacteria;p__Firmicutes;c__Clostridia;o__Clostridiales;f__Veillonellaceae;g__Thermosinus	1	1	0	0	0	0	0	0	Inf	1	1	0	0	0
k__Bacteria;p__Firmicutes;c__Clostridia;o__Clostridiales;f__[Mogibacteriaceae];g__Anaerovorax	1	1	0	0	0	0	0	0	Inf	1	1	0	0	0
k__Bacteria;p__Firmicutes;c__Clostridia;o__Clostridiales;f__[Tissierellaceae];g__Tissierella_Soehngenia	1	1	0	0	0	0	0	0	Inf	1	1	0	0	0
k__Bacteria;p__Firmicutes;c__Clostridia;o__Clostridiales;f__[Tissierellaceae];g__WAL_1855D	1	1	0	0	0	0	0	0	Inf	1	1	0	0	0
k__Bacteria;p__Firmicutes;c__Clostridia;o__SHA-98;f__;g__	1	1	0	0	0	0	0	0	Inf	1	1	0	0	0
k__Bacteria;p__Firmicutes;c__Erysipelotrichi;o__Erysipelotrichales;f__Erysipelotrichaceae;g__cc_115	1	1	0	0	0	0	0	0	Inf	1	1	0	0	0
k__Bacteria;p__Proteobacteria;c__Alphaproteobacteria;o__BD7-3;f__;g__	1	1	0	0	0	0	0	0	Inf	1	1	0	0	0
k__Bacteria;p__Proteobacteria;c__Alphaproteobacteria;o__Caulobacterales;f__Caulobacteraceae;g__Brevundimonas	1	1	0	0	0	0	0	0	Inf	1	1	0	0	0
k__Bacteria;p__Proteobacteria;c__Alphaproteobacteria;o__Rhodospirillales;f__Rhodospirillaceae;g__Novispirillum	1	1	0	0	0	0	0	0	Inf	1	1	0	0	0
k__Bacteria;p__Proteobacteria;c__Alphaproteobacteria;o__Rhodospirillales;f__Rhodospirillaceae;g__Skermanella	1	1	0	0	0	0	0	0	Inf	1	1	0	0	0
k__Bacteria;p__Proteobacteria;c__Betaproteobacteria;o__Burkholderiales;f__Alcaligenaceae;g__	1	1	0	0	0	0	0	0	Inf	1	1	0	0	0
k__Bacteria;p__Proteobacteria;c__Betaproteobacteria;o__Burkholderiales;f__Alcaligenaceae;g__Achromobacter	1	1	0	0	0	0	0	0	Inf	1	1	0	0	0
k__Bacteria;p__Proteobacteria;c__Betaproteobacteria;o__Burkholderiales;f__Comamonadaceae;g__Hydrogenophaga	1	1	0	0	0	0	0	0	Inf	1	1	0	0	0
k__Bacteria;p__Proteobacteria;c__Betaproteobacteria;o__Burkholderiales;f__Oxalobacteraceae;g__Cupriavidus	1	1	0	0	0	0	0	0	Inf	1	1	0	0	0
k__Bacteria;p__Proteobacteria;c__Betaproteobacteria;o__Procabacteriales;f__Procabacteriaceae;g__	1	1	0	0	0	0	0	0	Inf	1	1	0	0	0
k__Bacteria;p__Proteobacteria;c__Betaproteobacteria;o__Rhodocyclales;f__Rhodocyclaceae;g__Hydrogenophilus	1	1	0	0	0	0	0	0	Inf	1	1	0	0	0
k__Bacteria;p__Proteobacteria;c__Betaproteobacteria;o__Rhodocyclales;f__Rhodocyclaceae;g__Methyloversatilis	1	1	0	0	0	0	0	0	Inf	1	1	0	0	0
k__Bacteria;p__Proteobacteria;c__Gammaproteobacteria;o__Aeromonadales;f__Succinivibrionaceae;g__	1	1	0	0	0	0	0	0	Inf	1	1	0	0	0
k__Bacteria;p__Proteobacteria;c__Gammaproteobacteria;o__Alteromonadales;f__[Chromatiaceae];Other	1	1	0	0	0	0	0	0	Inf	1	1	0	0	0
k__Bacteria;p__Proteobacteria;c__Gammaproteobacteria;o__Enterobacteriales;f__Enterobacteriaceae;g__Dickeya	1	1	0	0	0	0	0	0	Inf	1	1	0	0	0
k__Bacteria;p__Proteobacteria;c__Gammaproteobacteria;o__Pasteurellales;f__Pasteurellaceae;g__Mannheimia	1	1	0	0	0	0	0	0	Inf	1	1	0	0	0
k__Bacteria;p__Proteobacteria;c__Gammaproteobacteria;o__Pseudomonadales;f__Moraxellaceae;Other	1	1	0	0	0	0	0	0	Inf	1	1	0	0	0
k__Bacteria;p__Proteobacteria;c__Gammaproteobacteria;o__Vibrionales;f__Pseudoalteromonadaceae;g__	1	1	0	0	0	0	0	0	Inf	1	1	0	0	0
k__Bacteria;p__Synergistetes;c__Synergistia;o__Synergistales;f__Synergistaceae;Other	1	1	0	0	0	0	0	0	Inf	1	1	0	0	0
k__Bacteria;p__Synergistetes;c__Synergistia;o__Synergistales;f__Synergistaceae;g__	1	1	0	0	0	0	0	0	Inf	1	1	0	0	0
k__Bacteria;p__Tenericutes;c__Mollicutes;o__Anaeroplasmatales;f__Anaeroplasmataceae;g__Anaeroplasma	1	1	0	0	0	0	0	0	Inf	1	1	0	0	0
k__Bacteria;p__Tenericutes;c__RF3;o__ML615J-28;f__;g__	1	1	0	0	0	0	0	0	Inf	1	1	0	0	0
k__Bacteria;p__Thermotogae;c__Thermotogae;o__Thermotogales;f__Thermotogaceae;g__Fervidobacterium	1	1	0	0	0	0	0	0	Inf	1	1	0	0	0

## Sheet: Day 7 vs. Day 30
Taxa	pvalues	adjPvalues	counts in group 0	counts in group 1	Total Counts	+samples in group 0	+samples in group 1	oddsRatio	lower	upper	fisherP	fisherAdjP	(Intercept)	MGS_category7	scalingFactor
k__Bacteria;p__Firmicutes;c__Bacilli;o__Lactobacillales;f__Lactobacillaceae;g__Lactobacillus	3.73998e-07	5.31077e-05	158508	142239	300747	69	76	0.456301	0.00760213	8.9457	0.607579	1	6.09427	-2.78297	19.3015
k__Bacteria;p__Firmicutes;c__Clostridia;o__Clostridiales;f__Veillonellaceae;g__Veillonella	3.24073e-07	5.31077e-05	7194	337	7531	53	40	2.70475	1.28713	5.83839	0.00623851	0.221467	2.92358	-2.00302	5.83019
k__Bacteria;p__Firmicutes;c__Clostridia;o__Clostridiales;f__[Tissierellaceae];g__Finegoldia	2.27403e-07	5.31077e-05	451	14	465	38	8	9.76365	3.93803	27.0431	1.31773e-08	5.61354e-06	1.48124	-1.2473	0.306951
k__Bacteria;p__Actinobacteria;c__Actinobacteria;o__Actinomycetales;f__Corynebacteriaceae;g__Corynebacterium	2.14143e-06	0.000152041	881	216	1097	61	43	4.77102	2.03949	12.0404	6.60612e-05	0.00938069	1.85659	-1.14653	9.29081
k__Bacteria;p__Actinobacteria;c__Actinobacteria;o__Bifidobacteriales;f__Bifidobacteriaceae;g__Scardovia	1.90242e-06	0.000152041	285	4	289	15	3	6.53045	1.72912	36.8804	0.00185817	0.0989475	1.3002	-1.21301	0.0287144
k__Bacteria;p__Actinobacteria;c__Coriobacteriia;o__Coriobacteriales;f__Coriobacteriaceae;g__Atopobium	1.77958e-06	0.000152041	113	3	116	20	3	9.54025	2.6288	52.7385	5.49557e-05	0.00938069	0.8595	-0.841611	0.718674
k__Bacteria;p__Firmicutes;c__Bacilli;o__Lactobacillales;f__Aerococcaceae;g__Alloiococcus	3.45005e-05	0.0020996	133	6	139	15	2	9.90979	2.16816	92.8483	0.000465963	0.049625	0.962191	-0.816286	-0.695676
k__Bacteria;p__Proteobacteria;c__Gammaproteobacteria;o__Enterobacteriales;f__Enterobacteriaceae;g__Trabulsiella	0.000195148	0.0103916	18	0	18	9	0	Inf	2.32247	Inf	0.00101656	0.0839785	0.314095	-0.305054	-0.113333
k__Bacteria;p__Firmicutes;c__Bacilli;o__Lactobacillales;f__Carnobacteriaceae;Other	0.000284415	0.0134623	0	35	35	0	10	0	0	0.444339	0.00153068	0.0931531	-0.0351497	0.412318	0.401712
k__Bacteria;p__Firmicutes;c__Clostridia;o__Clostridiales;f__[Tissierellaceae];g__Peptoniphilus	0.000398474	0.016975	129	31	160	24	12	2.74667	1.18206	6.67871	0.0125518	0.381934	0.581352	-0.637653	5.46233
k__Bacteria;p__Firmicutes;c__Bacilli;o__Lactobacillales;f__Enterococcaceae;g__Enterococcus	0.000642438	0.0210522	40722	271992	312714	68	76	0.300511	0.00561417	3.84384	0.350476	1	5.32714	2.02463	8.56526
k__Bacteria;p__Actinobacteria;c__Actinobacteria;o__Actinomycetales;f__Micrococcaceae;g__Micrococcus	0.00062745	0.0210522	167	2	169	12	2	7.53523	1.58546	71.7791	0.00381024	0.14756	-0.185258	-0.374267	7.63846
k__Bacteria;p__Actinobacteria;c__Actinobacteria;o__Actinomycetales;f__Propionibacteriaceae;g__Propionibacterium	0.000596695	0.0210522	9	0	9	6	0	Inf	1.33065	Inf	0.0108726	0.356288	0.217484	-0.202763	-0.18453
k__Bacteria;p__Firmicutes;c__Clostridia;o__Clostridiales;f__[Tissierellaceae];g__Anaerococcus	0.00112403	0.0342027	163	36	199	31	15	3.17722	1.45387	7.19221	0.00233026	0.110299	0.613083	-0.56957	5.14353
k__Bacteria;p__Actinobacteria;c__Actinobacteria;o__Bifidobacteriales;f__Bifidobacteriaceae;g__Bifidobacterium;s__Breve	0.00203972	0.0464541	251120	274402	525522	50	41	2.08006	1.00733	4.37346	0.0423287	1	8.08871	-2.5997	11.9052
k__Bacteria;p__Actinobacteria;c__Actinobacteria;o__Bifidobacteriales;f__Bifidobacteriaceae;g__Bifidobacterium;s__Unknown	0.00199925	0.0464541	11769.8	19720.9	31490.8	12	32	0.288493	0.120987	0.651909	0.0011828	0.0839785	1.71395	2.12166	6.86809
k__Bacteria;p__Firmicutes;c__Bacilli;o__Lactobacillales;f__Enterococcaceae;Other	0.00225069	0.0464541	740	4268	5008	40	53	0.586437	0.28186	1.20756	0.128357	1	0.85788	1.12779	9.41473
k__Bacteria;p__Firmicutes;c__Bacilli;o__Bacillales;Other;Other	0.00218686	0.0464541	291	1807	2098	42	48	0.875793	0.428797	1.78619	0.737713	1	1.81185	1.02002	-0.909541
k__Bacteria;p__Actinobacteria;c__Actinobacteria;o__Actinomycetales;f__Actinomycetaceae;g__Varibaculum	0.00228999	0.0464541	42	1	43	10	1	12.2944	1.66773	546.19	0.00350645	0.14756	0.394704	-0.325646	-0.545667
k__Bacteria;p__Proteobacteria;c__Betaproteobacteria;o__Tremblayales;f__;g__	0.00220237	0.0464541	9	32	41	7	13	0.540681	0.170888	1.57192	0.237521	1	-0.299614	0.280253	5.3987
k__Bacteria;p__Proteobacteria;c__Deltaproteobacteria;o__Bdellovibrionales;f__Bacteriovoracaceae;g__	0.0022633	0.0464541	0	6	6	0	4	0	0	1.61848	0.121148	1	-0.193228	0.122915	2.20832
k__Bacteria;p__Firmicutes;c__Bacilli;o__Bacillales;f__Staphylococcaceae;g__Salinicoccus	0.00252777	0.0489468	12	391	403	6	16	0.354316	0.106412	1.03073	0.0396482	1	0.196485	0.639546	0.440548
k__Bacteria;p__Proteobacteria;c__Gammaproteobacteria;Other;Other;Other	0.00315262	0.0583921	29	1	30	6	1	6.93821	0.80981	326.318	0.0552466	1	0.314373	-0.323594	0.438931
k__Bacteria;p__Proteobacteria;c__Gammaproteobacteria;o__Pseudomonadales;f__Moraxellaceae;g__Moraxella	0.00506914	0.0899773	11	41	52	7	13	0.540681	0.170888	1.57192	0.237521	1	-0.363405	0.281427	6.40895
k__Bacteria;p__Actinobacteria;c__Actinobacteria;o__Actinomycetales;f__Promicromonosporaceae;g__Xylanimicrobium	0.00530671	0.0904264	0	7	7	0	4	0	0	1.61848	0.121148	1	-0.149361	0.139443	1.70699
k__Bacteria;p__Proteobacteria;c__Gammaproteobacteria;o__Oceanospirillales;f__Halomonadaceae;g__	0.00583784	0.0956508	180	2	182	8	2	4.71666	0.89645	47.1696	0.0489797	1	-0.339132	-0.276135	8.04522
k__Bacteria;p__Actinobacteria;c__Actinobacteria;o__Actinomycetales;f__Geodermatophilaceae;g__	0.00633568	0.099963	1	8	9	1	5	0.207576	0.00429418	1.92189	0.211476	1	-0.194515	0.136439	2.49971
k__Bacteria;p__Proteobacteria;c__Gammaproteobacteria;o__Enterobacteriales;f__Enterobacteriaceae;g__Erwinia	0.00665134	0.101195	5108	129	5237	27	21	1.63083	0.772966	3.48027	0.218458	1	1.48801	-1.02241	5.18935
k__Bacteria;p__Bacteroidetes;c__Bacteroidia;o__Bacteroidales;f__[Paraprevotellaceae];g__YRC22	0.00693366	0.101853	5	0	5	4	0	Inf	0.729192	Inf	0.0506308	1	0.0608798	-0.115472	0.684327
k__Bacteria;p__Proteobacteria;c__Alphaproteobacteria;o__Sphingomonadales;f__Erythrobacteraceae;g__	0.00857608	0.120444	0	3	3	0	3	0	0	2.60623	0.246139	1	-0.102141	0.0766328	1.16732
k__Bacteria;p__Proteobacteria;c__Betaproteobacteria;o__Burkholderiales;f__Comamonadaceae;g__Rhodoferax	0.00876468	0.120444	0	3	3	0	3	0	0	2.60623	0.246139	1	-0.100535	0.0767474	1.14897
k__Bacteria;p__Firmicutes;c__Bacilli;o__Lactobacillales;Other;Other	0.0105316	0.131954	389	20258	20647	42	54	0.618912	0.295039	1.28548	0.172699	1	1.45434	0.963875	3.68387
k__Bacteria;p__Firmicutes;c__Bacilli;o__Lactobacillales;f__Carnobacteriaceae;g__	0.0100446	0.131954	0	10	10	0	4	0	0	1.61848	0.121148	1	-0.0204446	0.172244	0.233654
k__Bacteria;p__Actinobacteria;c__Actinobacteria;o__Actinomycetales;f__Dermabacteraceae;g__Brachybacterium	0.0104511	0.131954	0	3	3	0	3	0	0	2.60623	0.246139	1	-0.0855873	0.0773788	0.978143
k__Bacteria;p__Proteobacteria;Other;Other;Other;Other	0.0133385	0.162349	41	2	43	7	2	4.06573	0.739153	41.4937	0.0879088	1	0.296969	-0.278109	0.386694
k__Bacteria;p__Actinobacteria;c__Actinobacteria;o__Actinomycetales;f__Dermabacteraceae;g__	0.0145922	0.168008	50	1	51	5	1	5.69882	0.615495	275.446	0.10498	1	0.37182	-0.300544	-0.570411
k__Bacteria;p__Cyanobacteria;c__4C0d-2;o__YS2;f__;g__	0.0142064	0.168008	11	30	41	5	10	0.509844	0.129509	1.744	0.282328	1	-0.369329	0.226229	6.05878
k__Bacteria;p__Proteobacteria;c__Alphaproteobacteria;o__Rhizobiales;f__Methylobacteriaceae;g__Methylobacterium	0.0154425	0.173118	0	4	4	0	3	0	0	2.60623	0.246139	1	-0.085912	0.0922473	0.981853
k__Bacteria;p__Firmicutes;c__Bacilli;o__Lactobacillales;f__Enterococcaceae;g__	0.0172739	0.186038	153	401	554	22	33	0.600745	0.287193	1.23977	0.173307	1	0.733406	0.65774	2.55718
k__Bacteria;p__Firmicutes;c__Bacilli;o__Bacillales;f__;g__	0.0174684	0.186038	40	1	41	5	1	5.69882	0.615495	275.446	0.10498	1	-0.267178	-0.176755	5.6966
k__Bacteria;p__Proteobacteria;c__Gammaproteobacteria;o__Enterobacteriales;f__Enterobacteriaceae;g__Serratia	0.0198952	0.206716	13	0	13	3	0	Inf	0.452305	Inf	0.107963	1	0.175062	-0.175421	0.00450644
k__Bacteria;p__Actinobacteria;c__Actinobacteria;o__Actinomycetales;f__Actinomycetaceae;g__Actinomyces	0.0206419	0.209368	735	5571	6306	39	27	2.24421	1.10665	4.61601	0.0203607	0.578244	1.58385	-0.76083	2.12161
k__Bacteria;p__Actinobacteria;c__Actinobacteria;o__Bifidobacteriales;f__Bifidobacteriaceae;g__Bifidobacterium;s__Pseudocatenulatum	0.0235195	0.227394	210523	117636	328158	42	33	1.92233	0.955	3.91473	0.0507599	1	8.24855	-2.06615	-2.91856
k__Bacteria;p__Actinobacteria;c__Actinobacteria;o__Bifidobacteriales;f__Bifidobacteriaceae;g__	0.0277317	0.227394	192	0	192	3	0	Inf	0.452305	Inf	0.107963	1	0.290314	-0.353283	0.78932
k__Bacteria;p__Firmicutes;c__Clostridia;o__Clostridiales;f__Veillonellaceae;g__Anaerovibrio	0.0268596	0.227394	22	81	103	9	12	0.787565	0.272374	2.20041	0.645109	1	-0.441604	0.301285	8.73356
k__Bacteria;p__Firmicutes;c__Clostridia;o__Clostridiales;f__Veillonellaceae;g__Mitsuokella	0.0240697	0.227394	10	33	43	5	11	0.456886	0.117754	1.52307	0.190831	1	-0.285713	0.227408	5.27874
k__Bacteria;p__Firmicutes;c__Bacilli;o__Bacillales;f__Bacillaceae;g__Geobacillus	0.0274826	0.227394	19	7	26	11	6	2.15823	0.683231	7.55164	0.197323	1	0.00924492	-0.161594	3.62863
k__Bacteria;p__Firmicutes;c__Bacilli;o__Bacillales;f__Bacillaceae;g__Anaerobacillus	0.0240247	0.227394	0	8	8	0	3	0	0	2.60623	0.246139	1	0.00446944	0.136897	-0.0510794
k__Bacteria;p__Actinobacteria;c__Actinobacteria;o__Actinomycetales;f__Mycobacteriaceae;g__Mycobacterium	0.027757	0.227394	1	4	5	1	4	0.262805	0.0052258	2.74048	0.368518	1	-0.133912	0.0750661	1.7925
k__Bacteria;p__Proteobacteria;c__Alphaproteobacteria;o__Caulobacterales;f__Caulobacteraceae;g__Brevundimonas	0.0268157	0.227394	0	4	4	0	2	0	0	5.76523	0.497426	1	-0.135537	0.0840253	1.549
k__Bacteria;p__Bacteroidetes;c__Flavobacteriia;o__Flavobacteriales;f__[Weeksellaceae];g__	0.026659	0.227394	0	2	2	0	2	0	0	5.76523	0.497426	1	-0.086276	0.0529765	0.986014
k__Bacteria;p__Proteobacteria;c__Gammaproteobacteria;o__Alteromonadales;f__[Chromatiaceae];Other	0.0269512	0.227394	0	2	2	0	2	0	0	5.76523	0.497426	1	-0.0855143	0.0530141	0.977309
k__Bacteria;p__Verrucomicrobia;c__Verruco-5;o__WCHB1-41;f__RFP12;g__	0.0292554	0.233182	12	24	36	10	22	0.412283	0.159373	1.00303	0.0449684	1	0.294391	0.191046	-0.215809
k__Bacteria;p__Proteobacteria;c__Alphaproteobacteria;o__Kiloniellales;f__Kiloniellaceae;g__Thalassospira	0.0295583	0.233182	0	2	2	0	2	0	0	5.76523	0.497426	1	-0.0785643	0.053284	0.89788
k__Bacteria;p__Firmicutes;c__Bacilli;o__Lactobacillales;f__Aerococcaceae;g__Aerococcus	0.0322789	0.24555	10	29	39	5	10	0.509844	0.129509	1.744	0.282328	1	-0.322776	0.19865	5.70978
k__Bacteria;p__Proteobacteria;c__Gammaproteobacteria;o__Pseudomonadales;f__Moraxellaceae;g__Perlucidibaca	0.0320724	0.24555	0	2	2	0	2	0	0	5.76523	0.497426	1	-0.0716635	0.0534373	0.819013
k__Bacteria;p__Firmicutes;c__Bacilli;o__Lactobacillales;f__Carnobacteriaceae;g__Granulicatella	0.0396269	0.250591	29	20770	20799	10	18	0.539583	0.204498	1.35271	0.207299	1	0.455778	0.606984	-0.911388
k__Bacteria;p__[Thermi];c__Deinococci;o__Thermales;f__Thermaceae;g__Meiothermus	0.0342608	0.250591	52	6	58	10	5	2.34721	0.685998	9.24538	0.173664	1	-0.19255	-0.174658	6.03676
k__Bacteria;p__Actinobacteria;c__Actinobacteria;o__Bifidobacteriales;f__Bifidobacteriaceae;Other	0.0365816	0.250591	3	44	47	2	6	0.345269	0.0330036	2.01632	0.278804	1	0.0192524	0.257851	0.593172
k__Bacteria;p__Bacteroidetes;c__Flavobacteriia;o__Flavobacteriales;f__[Weeksellaceae];g__Chryseobacterium	0.0381559	0.250591	4	25	29	4	7	0.599057	0.122839	2.48373	0.53687	1	-0.164982	0.195468	3.01801
k__Bacteria;p__Proteobacteria;c__Alphaproteobacteria;o__Rhizobiales;f__Beijerinckiaceae;g__	0.0337785	0.250591	1	9	10	1	4	0.262805	0.0052258	2.74048	0.368518	1	-0.117659	0.130347	1.62409
k__Bacteria;p__Proteobacteria;c__Betaproteobacteria;o__Rhodocyclales;f__Rhodocyclaceae;g__	0.0411294	0.250591	0	6	6	0	2	0	0	5.76523	0.497426	1	-0.0918069	0.106545	1.04922
k__Bacteria;p__Proteobacteria;c__Betaproteobacteria;o__Burkholderiales;Other;Other	0.0389387	0.250591	0	4	4	0	2	0	0	5.76523	0.497426	1	-0.0825419	0.0846411	0.943339
k__Bacteria;p__Proteobacteria;c__Alphaproteobacteria;o__Rhodobacterales;f__Rhodobacteraceae;g__	0.0395341	0.250591	0	4	4	0	2	0	0	5.76523	0.497426	1	-0.121029	0.0802043	1.38319
k__Bacteria;p__Actinobacteria;c__Thermoleophilia;o__Solirubrobacterales;f__Solirubrobacteraceae;g__	0.0376173	0.250591	2	0	2	2	0	Inf	0.204236	Inf	0.228443	1	0.065922	-0.0556978	-0.128163
k__Bacteria;p__Actinobacteria;c__Actinobacteria;o__Actinomycetales;f__Intrasporangiaceae;Other	0.0390397	0.250591	0	2	2	0	2	0	0	5.76523	0.497426	1	-0.052212	0.0534049	0.59671
k__Bacteria;p__Firmicutes;c__Erysipelotrichi;o__Erysipelotrichales;f__Erysipelotrichaceae;g__Coprobacillus	0.0409818	0.250591	2	0	2	2	0	Inf	0.204236	Inf	0.228443	1	0.0551618	-0.0548269	-0.00419901
k__Bacteria;p__WPS-2;c__;o__;f__;g__	0.040992	0.250591	2	0	2	2	0	Inf	0.204236	Inf	0.228443	1	0.0551306	-0.0548241	-0.00384213
k__Bacteria;p__Firmicutes;c__Bacilli;o__Lactobacillales;f__Leuconostocaceae;g__Fructobacillus	0.041071	0.250591	0	2	2	0	2	0	0	5.76523	0.497426	1	-0.0465819	0.0532876	0.532365
k__Bacteria;p__Acidobacteria;c__[Chloracidobacteria];o__RB41;f__Ellin6075;g__	0.041177	0.250591	0	2	2	0	2	0	0	5.76523	0.497426	1	-0.0462893	0.05328	0.529021
k__Bacteria;p__Bacteroidetes;c__Bacteroidia;o__Bacteroidales;f__[Barnesiellaceae];g__	0.0422891	0.253734	2	0	2	2	0	Inf	0.204236	Inf	0.228443	1	0.0511286	-0.0544625	0.0417909
k__Bacteria;p__Firmicutes;c__Clostridia;o__Clostridiales;f__Veillonellaceae;g__Dialister	0.0470054	0.278116	545	84	629	42	34	1.82408	0.906882	3.70811	0.0730759	1	0.803912	-0.393389	6.54924
k__Bacteria;p__Proteobacteria;c__Betaproteobacteria;o__Burkholderiales;f__Oxalobacteraceae;g__	0.0525873	0.302732	88	186	274	15	22	0.671463	0.291036	1.51605	0.344533	1	-0.374498	0.35692	12.3909
k__Bacteria;p__Firmicutes;c__Clostridia;o__Clostridiales;f__Ruminococcaceae;g__Anaerotruncus	0.0519702	0.302732	2	0	2	2	0	Inf	0.204236	Inf	0.228443	1	0.0237731	-0.0514606	0.347068
k__Bacteria;p__Bacteroidetes;c__Bacteroidia;o__Bacteroidales;f__[Paraprevotellaceae];g__CF231	0.0543623	0.308778	35	71	106	17	22	0.788314	0.350859	1.74809	0.578028	1	-0.138077	0.251041	7.37809
k__Bacteria;p__Firmicutes;c__Bacilli;o__Bacillales;f__[Exiguobacteraceae];g__	0.0555556	0.31031	4	11	15	4	7	0.599057	0.122839	2.48373	0.53687	1	-0.180526	0.11359	3.12914
k__Bacteria;p__Actinobacteria;c__Actinobacteria;o__Actinomycetales;f__Intrasporangiaceae;g__Janibacter	0.0560888	0.31031	2	0	2	2	0	Inf	0.204236	Inf	0.228443	1	0.0133849	-0.050072	0.45988
k__Bacteria;p__Firmicutes;c__Bacilli;o__Bacillales;f__Bacillaceae;Other	0.0578115	0.31574	14	21	35	6	13	0.456791	0.133783	1.38502	0.145895	1	-0.0790731	0.180275	3.37901
k__Bacteria;p__Firmicutes;c__Clostridia;o__Clostridiales;f__Lachnospiraceae;g__Epulopiscium	0.0619813	0.333166	59	6	65	9	5	2.08006	0.589004	8.33539	0.263621	1	0.319119	-0.228882	0.577946
k__Bacteria;p__Firmicutes;c__Clostridia;o__Clostridiales;f__Lachnospiraceae;g__Anaerostipes	0.0625664	0.333166	0	2	2	0	2	0	0	5.76523	0.497426	1	0.00710333	0.0499738	-0.0811811
k__Bacteria;p__Firmicutes;c__Erysipelotrichi;o__Erysipelotrichales;f__Erysipelotrichaceae;g__RFN20	0.0659173	0.346676	2	6	8	2	6	0.345269	0.0330036	2.01632	0.278804	1	0.00596984	0.0920906	0.560404
k__Bacteria;p__Cyanobacteria;c__Chloroplast;o__Chlorophyta;f__;g__	0.0677327	0.351879	1	103	104	1	4	0.262805	0.0052258	2.74048	0.368518	1	-0.1033	0.241242	1.49885
k__Bacteria;p__Firmicutes;c__Clostridia;o__Clostridiales;f__Gracilibacteraceae;g__	0.0721829	0.36607	2	0	2	2	0	Inf	0.204236	Inf	0.228443	1	-0.0213272	-0.0445449	0.82572
k__Bacteria;p__Firmicutes;c__Clostridia;o__Clostridiales;f__Lachnospiraceae;g__Butyrivibrio	0.0721829	0.36607	2	0	2	2	0	Inf	0.204236	Inf	0.228443	1	-0.0213272	-0.0445449	0.82572
k__Bacteria;p__Actinobacteria;c__Actinobacteria;o__Actinomycetales;f__Dermabacteraceae;g__Dermabacter	0.0744725	0.373239	11	2	13	4	2	2.22698	0.307964	25.3675	0.427306	1	0.171816	-0.130253	0.111415
k__Bacteria;p__Firmicutes;c__Clostridia;o__Clostridiales;f__Veillonellaceae;g__Phascolarctobacterium	0.075734	0.375148	17	34	51	10	15	0.679372	0.251742	1.76263	0.510729	1	-0.165164	0.181907	5.35898
k__Bacteria;p__Proteobacteria;c__Alphaproteobacteria;o__Rhizobiales;f__Bradyrhizobiaceae;g__	0.0770148	0.377107	0	4	4	0	2	0	0	5.76523	0.497426	1	0.00923789	0.0750977	-0.105576
k__Bacteria;p__Firmicutes;c__Bacilli;o__Lactobacillales;f__Leuconostocaceae;g__Weissella	0.0788851	0.378002	1	6	7	1	3	0.354622	0.00662474	4.53576	0.621111	1	-0.0868968	0.0913145	1.30569
k__Bacteria;p__Firmicutes;c__Erysipelotrichi;o__Erysipelotrichales;f__Erysipelotrichaceae;g__Sharpea	0.0789722	0.378002	1	4	5	1	4	0.262805	0.0052258	2.74048	0.368518	1	0.0114574	0.0722359	0.186661
k__Bacteria;p__Firmicutes;c__Bacilli;o__Bacillales;f__Staphylococcaceae;g__Staphylococcus	0.0828588	0.392198	19570	89160	108730	67	69	1.9336	0.490081	9.19672	0.372359	1	5.73765	0.93022	-2.0832
k__Bacteria;p__Proteobacteria;c__Alphaproteobacteria;o__Rhizobiales;f__Rhizobiaceae;g__	0.086869	0.406662	3	8	11	2	4	0.531185	0.0466645	3.84142	0.682603	1	-0.213674	0.0925238	3.08602
k__Bacteria;p__Proteobacteria;c__Gammaproteobacteria;o__Pasteurellales;f__Pasteurellaceae;g__Haemophilus	0.0940009	0.435265	746	260	1006	40	50	0.698502	0.340411	1.42447	0.314796	1	1.69984	-0.420189	1.06409
k__Bacteria;p__Proteobacteria;c__Alphaproteobacteria;o__Rhodospirillales;f__Rhodospirillaceae;g__	0.0984199	0.450827	8	2	10	4	2	2.22698	0.307964	25.3675	0.427306	1	0.112416	-0.103714	0.514164
k__Bacteria;p__Actinobacteria;c__Actinobacteria;o__Actinomycetales;f__Micrococcaceae;g__	0.103132	0.467386	35	58	93	11	22	0.460732	0.18374	1.09887	0.0749413	1	-0.0851516	0.221772	6.26304
k__Bacteria;p__Proteobacteria;c__Gammaproteobacteria;o__Enterobacteriales;f__Enterobacteriaceae;g__	0.139928	0.483742	207405	240122	447527	70	76	0.921578	0.0115907	73.2802	1	1	8.78682	-0.826862	9.34694
k__Bacteria;p__Firmicutes;c__Bacilli;o__Bacillales;f__Planococcaceae;g__	0.185201	0.483742	21830	53796	75626	70	75	1.85911	0.0948303	111.603	1	1	5.34654	0.628458	6.80514
k__Bacteria;p__Actinobacteria;c__Actinobacteria;o__Actinomycetales;f__Micrococcaceae;g__Rothia	0.141588	0.483742	8881	12160	21041	68	69	2.61197	0.594892	15.9263	0.213098	1	5.18952	-0.661318	5.56048
k__Bacteria;p__Firmicutes;c__Bacilli;o__Lactobacillales;f__;g__	0.161167	0.483742	1813	10825	12638	55	59	1.04841	0.453912	2.438	1	1	1.95712	0.500275	7.64097
Unassigned;Other;Other;Other;Other;Other	0.159143	0.483742	3565	4361	7926	68	75	0.606494	0.0492861	5.46026	0.671103	1	3.29112	-0.301375	15.088
k__Bacteria;p__Actinobacteria;c__Actinobacteria;o__Bifidobacteriales;f__Bifidobacteriaceae;g__Bifidobacterium;s__Animalis	0.142649	0.483742	7084	0	7084	1	0	Inf	0.0278075	Inf	0.47973	1	0.397563	-0.358937	-0.484186
k__Bacteria;p__Firmicutes;c__Clostridia;o__Clostridiales;Other;Other	0.137711	0.483742	176	6519	6695	48	54	0.889599	0.417567	1.89359	0.859085	1	1.27558	0.363595	3.90263
k__Bacteria;p__Firmicutes;c__Clostridia;o__Clostridiales;f__Clostridiaceae;Other	0.130708	0.483742	1950	1796	3746	34	29	1.51659	0.750508	3.08623	0.245336	1	1.42107	-0.550257	5.22635
k__Bacteria;p__Bacteroidetes;c__Bacteroidia;o__Bacteroidales;f__Prevotellaceae;g__Prevotella	0.181921	0.483742	1566	718	2284	53	53	1.33074	0.611682	2.93366	0.469483	1	0.785718	-0.340672	15.6839
k__Bacteria;p__Actinobacteria;c__Coriobacteriia;o__Coriobacteriales;f__Coriobacteriaceae;g__Collinsella	0.13577	0.483742	1608	83	1691	25	29	0.900195	0.435042	1.8552	0.864487	1	1.1416	-0.400645	1.66207
k__Bacteria;p__Proteobacteria;c__Gammaproteobacteria;o__Aeromonadales;f__Aeromonadaceae;g__	0.134734	0.483742	309	1361	1670	15	17	0.945712	0.398202	2.22821	1	1	-0.624724	0.330949	14.8144
k__Bacteria;p__Firmicutes;c__Erysipelotrichi;o__Erysipelotrichales;f__Erysipelotrichaceae;g__[Eubacterium]	0.119155	0.483742	353	717	1070	29	40	0.64066	0.316175	1.28734	0.190715	1	-0.119597	0.387538	16.5345
k__Bacteria;p__Firmicutes;c__Bacilli;o__Bacillales;f__Bacillaceae;g__Bacillus	0.196449	0.483742	817	75	892	23	36	0.547971	0.264048	1.12137	0.0932391	1	-0.22953	0.164881	11.5441
k__Bacteria;p__Firmicutes;c__Clostridia;o__Clostridiales;f__Veillonellaceae;Other	0.178002	0.483742	839	15	854	5	2	2.82185	0.443916	30.5623	0.260813	1	0.108303	-0.269788	3.47472
k__Bacteria;p__Firmicutes;c__Bacilli;o__Bacillales;f__Bacillaceae;g__Anoxybacillus	0.153793	0.483742	732	60	792	23	35	0.577161	0.278035	1.18247	0.129701	1	-0.26046	0.16657	10.8448
k__Bacteria;p__Proteobacteria;c__Gammaproteobacteria;o__Pasteurellales;f__Pasteurellaceae;g__Actinobacillus	0.113047	0.483742	138	273	411	51	53	1.15359	0.536982	2.49667	0.721866	1	1.256	0.27528	2.17084
k__Bacteria;p__Bacteroidetes;c__Bacteroidia;o__Bacteroidales;f__[Paraprevotellaceae];g__[Prevotella]	0.19589	0.483742	65	132	197	21	22	1.04968	0.484704	2.26985	1	1	-0.221724	0.200402	10.7512
k__Bacteria;p__Bacteroidetes;c__Cytophagia;o__Cytophagales;f__Cyclobacteriaceae;g__	0.120622	0.483742	162	0	162	3	0	Inf	0.452305	Inf	0.107963	1	-0.491529	-0.131712	7.81246
k__Bacteria;p__Firmicutes;c__Clostridia;o__Clostridiales;f__Eubacteriaceae;g__Pseudoramibacter_Eubacterium	0.184172	0.483742	130	10	140	8	7	1.26778	0.377508	4.3637	0.787099	1	0.13133	-0.18874	2.87395
k__Bacteria;p__Actinobacteria;c__Coriobacteriia;o__Coriobacteriales;f__Coriobacteriaceae;g__Eggerthella	0.185893	0.483742	89	28	117	10	9	1.23682	0.42032	3.69197	0.806609	1	0.118298	-0.221693	5.37558
k__Bacteria;p__Actinobacteria;c__Actinobacteria;o__Actinomycetales;f__Actinomycetaceae;g__Trueperella	0.132109	0.483742	33	80	113	10	10	1.09766	0.380927	3.16364	1	1	-0.518416	0.196183	10.1826
k__Bacteria;p__Proteobacteria;c__Gammaproteobacteria;o__Alteromonadales;f__Shewanellaceae;g__Shewanella	0.117419	0.483742	72	37	109	14	21	0.656848	0.27883	1.50932	0.334813	1	-0.342226	0.131481	8.68191
k__Bacteria;p__Firmicutes;c__Clostridia;o__Clostridiales;f__Lachnospiraceae;g__Roseburia	0.154195	0.483742	43	60	103	21	31	0.625241	0.296132	1.30189	0.22765	1	0.500948	0.195527	1.46896
k__Bacteria;p__Firmicutes;c__Clostridia;o__Clostridiales;f__Clostridiaceae;g__Sarcina	0.176046	0.483742	0	98	98	0	1	0	0	42.2965	1	1	-0.0210948	0.171803	0.241084
k__Bacteria;p__Firmicutes;c__Bacilli;o__Bacillales;f__Planococcaceae;g__Sporosarcina	0.152668	0.483742	89	0	89	1	0	Inf	0.0278075	Inf	0.47973	1	0.151028	-0.17766	0.333833
k__Bacteria;p__Proteobacteria;c__Alphaproteobacteria;o__Rhizobiales;f__Hyphomicrobiaceae;g__	0.193621	0.483742	22	52	74	8	9	0.959692	0.301758	2.99738	1	1	-0.355252	0.159429	7.69884
k__Bacteria;p__Firmicutes;c__Clostridia;o__Clostridiales;f__Peptococcaceae;g__Peptococcus	0.123402	0.483742	19	35	54	14	15	1.0151	0.413532	2.47946	1	1	-0.0854269	0.152363	4.77152
k__Bacteria;p__Firmicutes;c__Bacilli;o__Bacillales;f__Paenibacillaceae;g__Cohnella	0.190764	0.483742	51	0	51	2	0	Inf	0.204236	Inf	0.228443	1	-0.403085	-0.0844273	6.11107
k__Bacteria;p__Firmicutes;c__Bacilli;o__Bacillales;f__Paenibacillaceae;g__Paenibacillus	0.172444	0.483742	0	43	43	0	1	0	0	42.2965	1	1	-0.030936	0.142605	0.353555
k__Bacteria;p__Proteobacteria;c__Epsilonproteobacteria;o__Campylobacterales;f__Campylobacteraceae;g__Arcobacter	0.146908	0.483742	16	25	41	6	12	0.502292	0.145513	1.55155	0.215368	1	-0.129167	0.150845	4.30833
k__Bacteria;p__Bacteroidetes;c__Bacteroidia;o__Bacteroidales;f__[Odoribacteraceae];g__Butyricimonas	0.15179	0.483742	11	27	38	7	7	1.09309	0.308478	3.87385	1	1	-0.320771	0.12833	5.99668
k__Bacteria;p__Proteobacteria;c__Betaproteobacteria;o__Burkholderiales;f__Oxalobacteraceae;g__Janthinobacterium	0.1869	0.483742	15	8	23	7	5	1.57016	0.406013	6.6024	0.552513	1	0.26112	-0.121513	0.183221
k__Bacteria;p__Actinobacteria;c__Actinobacteria;o__Actinomycetales;f__Actinomycetaceae;g__Arcanobacterium	0.115929	0.483742	6	12	18	2	7	0.292035	0.0286373	1.60626	0.16948	1	-0.228587	0.10795	3.75263
k__Bacteria;p__Actinobacteria;c__Actinobacteria;o__Actinomycetales;f__Pseudonocardiaceae;g__Saccharopolyspora	0.12195	0.483742	5	9	14	3	6	0.524281	0.0816024	2.57198	0.497453	1	-0.227431	0.0853584	3.58811
k__Bacteria;p__Proteobacteria;c__Alphaproteobacteria;o__Rhodobacterales;f__Rhodobacteraceae;g__Amaricoccus	0.178872	0.483742	0	10	10	0	1	0	0	42.2965	1	1	-0.00451225	0.089098	0.0515687
k__Bacteria;p__Proteobacteria;c__Betaproteobacteria;o__Neisseriales;f__Neisseriaceae;g__Vitreoscilla	0.190993	0.483742	3	5	8	1	5	0.207576	0.00429418	1.92189	0.211476	1	-0.0910909	0.0662868	1.66449
k__Bacteria;p__Actinobacteria;c__Actinobacteria;o__Actinomycetales;f__Microbacteriaceae;g__	0.129704	0.483742	0	7	7	0	1	0	0	42.2965	1	1	-0.111155	0.0840269	1.27035
k__Bacteria;p__Firmicutes;c__Erysipelotrichi;o__Erysipelotrichales;f__Erysipelotrichaceae;g__Holdemania	0.164762	0.483742	2	5	7	2	4	0.531185	0.0466645	3.84142	0.682603	1	-0.0887166	0.0638242	1.60635
k__Bacteria;p__Firmicutes;c__Bacilli;o__Gemellales;f__Gemellaceae;Other	0.124255	0.483742	1	5	6	1	3	0.354622	0.00662474	4.53576	0.621111	1	0.0351412	0.0758274	-0.0843271
k__Bacteria;p__Proteobacteria;c__Gammaproteobacteria;o__Aeromonadales;f__Succinivibrionaceae;g__	0.162559	0.483742	1	4	5	1	2	0.537891	0.0089603	10.5452	1	1	-0.120689	0.0576842	1.64591
k__Bacteria;p__Actinobacteria;c__Actinobacteria;o__Actinomycetales;Other;Other	0.135224	0.483742	3	1	4	3	1	3.32766	0.260157	178.121	0.350476	1	0.0818595	-0.0555068	-0.00891044
k__Bacteria;p__Actinobacteria;c__Actinobacteria;o__Actinomycetales;f__Brevibacteriaceae;g__Brevibacterium	0.149189	0.483742	4	0	4	1	0	Inf	0.0278075	Inf	0.47973	1	0.0605243	-0.0641429	0.0453604
k__Bacteria;p__Firmicutes;c__Clostridia;o__Clostridiales;f__Veillonellaceae;g__Selenomonas	0.171492	0.483742	1	3	4	1	3	0.354622	0.00662474	4.53576	0.621111	1	-0.024993	0.0498776	0.603948
k__Bacteria;p__Firmicutes;c__Clostridia;o__Clostridiales;f__Christensenellaceae;g__Christensenella	0.171708	0.483742	1	3	4	1	3	0.354622	0.00662474	4.53576	0.621111	1	-0.0154741	0.0502189	0.491848
k__Bacteria;p__Proteobacteria;c__Gammaproteobacteria;o__Pasteurellales;f__Pasteurellaceae;g__Pasteurella	0.173835	0.483742	1	3	4	1	3	0.354622	0.00662474	4.53576	0.621111	1	-0.00064518	0.0504205	0.317398
k__Bacteria;p__Proteobacteria;c__Gammaproteobacteria;o__Chromatiales;f__Chromatiaceae;g__Halochromatium	0.179041	0.483742	0	3	3	0	1	0	0	42.2965	1	1	-0.00260867	0.0515102	0.0298134
k__Archaea;p__Euryarchaeota;c__Halobacteria;o__Halobacteriales;f__Halobacteriaceae;g__Halorubrum	0.179668	0.483742	3	0	3	1	0	Inf	0.0278075	Inf	0.47973	1	0.00802409	-0.0506637	0.534496
k__Bacteria;p__Actinobacteria;c__Actinobacteria;o__Actinomycetales;f__Nocardiaceae;g__Rhodococcus	0.116872	0.483742	0	2	2	0	1	0	0	42.2965	1	1	-0.0742677	0.0448529	0.848775
k__Bacteria;p__Bacteroidetes;c__Sphingobacteriia;o__Sphingobacteriales;f__Sphingobacteriaceae;g__	0.116872	0.483742	0	2	2	0	1	0	0	42.2965	1	1	-0.0742677	0.0448529	0.848775
k__Bacteria;p__Firmicutes;c__Bacilli;o__Bacillales;f__Paenibacillaceae;g__Ammoniphilus	0.119031	0.483742	0	2	2	0	1	0	0	42.2965	1	1	-0.0717322	0.0447958	0.819798
k__Bacteria;p__Proteobacteria;c__Gammaproteobacteria;o__Pseudomonadales;f__Moraxellaceae;Other	0.119031	0.483742	0	2	2	0	1	0	0	42.2965	1	1	-0.0717322	0.0447958	0.819798
k__Bacteria;p__Proteobacteria;c__Alphaproteobacteria;o__Rhodobacterales;f__Rhodobacteraceae;g__Rhodobaca	0.179192	0.483742	0	2	2	0	1	0	0	42.2965	1	1	-0.00206732	0.0408209	0.0236266
k__Bacteria;p__Proteobacteria;c__Gammaproteobacteria;o__Thiotrichales;f__Piscirickettsiaceae;g__	0.179192	0.483742	0	2	2	0	1	0	0	42.2965	1	1	-0.00206732	0.0408209	0.0236266
k__Bacteria;p__Proteobacteria;c__Gammaproteobacteria;o__[Marinicellales];f__[Marinicellaceae];g__	0.179192	0.483742	0	2	2	0	1	0	0	42.2965	1	1	-0.00206732	0.0408209	0.0236266
k__Bacteria;p__Proteobacteria;c__Alphaproteobacteria;o__Sphingomonadales;f__Sphingomonadaceae;Other	0.179192	0.483742	0	2	2	0	1	0	0	42.2965	1	1	-0.00206732	0.0408209	0.0236266
k__Bacteria;p__GN02;c__BD1-5;o__;f__;g__	0.179823	0.483742	2	0	2	1	0	Inf	0.0278075	Inf	0.47973	1	0.00635894	-0.0401501	0.423578
k__Bacteria;p__Firmicutes;c__Clostridia;o__Clostridiales;f__Clostridiaceae;g__Caloramator	0.193757	0.483742	0	2	2	0	1	0	0	42.2965	1	1	0.013054	0.0394193	-0.149189
k__Bacteria;p__Actinobacteria;c__Actinobacteria;o__Actinomycetales;f__Micrococcaceae;g__Nesterenkonia	0.194774	0.483742	0	2	2	0	1	0	0	42.2965	1	1	0.0140736	0.0393182	-0.160841
k__Bacteria;p__Proteobacteria;c__Alphaproteobacteria;o__Rhodospirillales;f__Rhodospirillaceae;g__Novispirillum	0.195481	0.483742	2	0	2	1	0	Inf	0.0278075	Inf	0.47973	1	-0.00965791	-0.0381669	0.599494
k__Bacteria;p__Proteobacteria;c__Betaproteobacteria;o__Burkholderiales;f__Alcaligenaceae;g__Achromobacter	0.195481	0.483742	2	0	2	1	0	Inf	0.0278075	Inf	0.47973	1	-0.00965791	-0.0381669	0.599494
k__Archaea;p__Euryarchaeota;c__Thermoplasmata;o__E2;f__[Methanomassiliicoccaceae];g__vadinCA11	0.117452	0.483742	0	1	1	0	1	0	0	42.2965	1	1	-0.0468577	0.028299	0.535518
k__Bacteria;p__Actinobacteria;c__Thermoleophilia;o__Solirubrobacterales;f__Patulibacteraceae;g__	0.117452	0.483742	0	1	1	0	1	0	0	42.2965	1	1	-0.0468577	0.028299	0.535518
k__Bacteria;p__Firmicutes;c__Bacilli;o__Bacillales;f__Alicyclobacillaceae;g__	0.138476	0.483742	1	0	1	1	0	Inf	0.0278075	Inf	0.47973	1	0.0351801	-0.0283965	-0.0850343
k__Bacteria;p__Chloroflexi;c__Anaerolineae;o__Anaerolineales;f__Anaerolinaceae;g__Anaerolinea	0.139256	0.483742	1	0	1	1	0	Inf	0.0278075	Inf	0.47973	1	0.0345489	-0.0283465	-0.0777488
k__Bacteria;p__Proteobacteria;c__Alphaproteobacteria;o__RF32;f__;g__	0.145164	0.483742	1	0	1	1	0	Inf	0.0278075	Inf	0.47973	1	0.0298251	-0.0279559	-0.0234308
k__Bacteria;p__Tenericutes;c__Mollicutes;o__Anaeroplasmatales;f__Anaeroplasmataceae;g__	0.145164	0.483742	1	0	1	1	0	Inf	0.0278075	Inf	0.47973	1	0.0298251	-0.0279559	-0.0234308
k__Bacteria;p__Proteobacteria;c__Gammaproteobacteria;o__Xanthomonadales;f__Xanthomonadaceae;g__Pseudoxanthomonas	0.146757	0.483742	1	0	1	1	0	Inf	0.0278075	Inf	0.47973	1	0.0285697	-0.0278473	-0.00905566
k__Bacteria;p__Proteobacteria;c__Betaproteobacteria;o__Rhodocyclales;f__Rhodocyclaceae;g__Thauera	0.149964	0.483742	1	0	1	1	0	Inf	0.0278075	Inf	0.47973	1	0.0260664	-0.0276249	0.0195357
k__Bacteria;p__Firmicutes;c__Clostridia;o__Clostridiales;f__[Tissierellaceae];g__WAL_1855D	0.153606	0.483742	1	0	1	1	0	Inf	0.0278075	Inf	0.47973	1	0.0232643	-0.0273666	0.0514234
k__Bacteria;p__Proteobacteria;c__Betaproteobacteria;o__Burkholderiales;f__Oxalobacteraceae;g__Oxalobacter	0.166834	0.483742	1	0	1	1	0	Inf	0.0278075	Inf	0.47973	1	0.0134657	-0.0263876	0.161979
k__Bacteria;p__Proteobacteria;c__Alphaproteobacteria;o__Rhizobiales;f__Phyllobacteriaceae;g__Phyllobacterium	0.172968	0.483742	0	1	1	0	1	0	0	42.2965	1	1	-0.00597547	0.0261459	0.0682912
k__Bacteria;p__Tenericutes;c__Mollicutes;o__Anaeroplasmatales;f__Anaeroplasmataceae;g__Anaeroplasma	0.176577	0.483742	0	1	1	0	1	0	0	42.2965	1	1	-0.00349381	0.0259417	0.0399293
k__Bacteria;p__Proteobacteria;c__Alphaproteobacteria;o__Rickettsiales;f__;g__	0.182148	0.483742	0	1	1	0	1	0	0	42.2965	1	1	0.000269105	0.0256172	-0.00307549
k__Bacteria;p__Firmicutes;c__Clostridia;o__Clostridiales;f__Lachnospiraceae;g__Oribacterium	0.182423	0.483742	0	1	1	0	1	0	0	42.2965	1	1	0.000453271	0.0256009	-0.00518025
k__Bacteria;p__Verrucomicrobia;c__Opitutae;o__[Cerasicoccales];f__[Cerasicoccaceae];g__	0.189328	0.483742	0	1	1	0	1	0	0	42.2965	1	1	0.0049944	0.0251843	-0.0570789
k__Archaea;p__Euryarchaeota;c__Halobacteria;o__Halobacteriales;f__Halobacteriaceae;g__Haloarcula	0.189879	0.483742	0	1	1	0	1	0	0	42.2965	1	1	0.00535102	0.0251505	-0.0611547
k__Bacteria;p__Firmicutes;c__Bacilli;o__Bacillales;f__Paenibacillaceae;g__Brevibacillus	0.190374	0.483742	0	1	1	0	1	0	0	42.2965	1	1	0.00567075	0.02512	-0.0648087
k__Bacteria;p__Bacteroidetes;c__Bacteroidia;o__Bacteroidales;f__Porphyromonadaceae;g__Dysgonomonas	0.191369	0.483742	0	1	1	0	1	0	0	42.2965	1	1	0.00631086	0.0250586	-0.0721243
k__Bacteria;p__Firmicutes;c__Erysipelotrichi;o__Erysipelotrichales;f__Erysipelotrichaceae;g__Erysipelothrix	0.196149	0.483742	1	0	1	1	0	Inf	0.0278075	Inf	0.47973	1	-0.00609347	-0.0240806	0.378238
k__Bacteria;p__Proteobacteria;c__Betaproteobacteria;o__Burkholderiales;f__;g__	0.203144	0.497351	1	5	6	1	2	0.537891	0.0089603	10.5452	1	1	-0.07498	0.0626697	1.173
k__Bacteria;p__Firmicutes;c__Erysipelotrichi;o__Erysipelotrichales;f__Erysipelotrichaceae;g__Catenibacterium	0.206677	0.503111	118	163	281	26	37	0.626644	0.306476	1.26861	0.184851	1	-0.0935686	0.20495	11.5412
k__Bacteria;p__Proteobacteria;c__Alphaproteobacteria;o__Rhizobiales;f__Hyphomicrobiaceae;g__Devosia	0.211425	0.509116	9	15	24	5	8	0.655266	0.160109	2.40764	0.567631	1	-0.207532	0.0925169	4.27286
k__Bacteria;p__Proteobacteria;c__Alphaproteobacteria;o__BD7-3;f__;g__	0.212553	0.509116	3	0	3	1	0	Inf	0.0278075	Inf	0.47973	1	-0.0326028	-0.0453641	0.97733
k__Bacteria;p__Firmicutes;c__Bacilli;o__Bacillales;f__Bacillaceae;g__Marinibacillus	0.212729	0.509116	2	0	2	1	0	Inf	0.0278075	Inf	0.47973	1	-0.0258371	-0.0359502	0.774516
k__Bacteria;p__Firmicutes;c__Bacilli;o__Lactobacillales;f__Lactobacillaceae;Other	0.224216	0.510641	29	1059	1088	12	11	1.21869	0.453939	3.30285	0.820842	1	-0.373181	0.268373	8.9754
k__Bacteria;p__Actinobacteria;c__Actinobacteria;o__Bifidobacteriales;f__Bifidobacteriaceae;g__Bifidobacterium;s__Infantis	0.21733	0.510641	335.084	58.2131	393.297	8	14	0.573568	0.193987	1.5867	0.257573	1	0.539751	-0.318674	3.96519
k__Bacteria;p__Proteobacteria;c__Gammaproteobacteria;o__Pseudomonadales;f__Pseudomonadaceae;g__	0.217564	0.510641	130	164	294	22	27	0.832484	0.393885	1.74678	0.605706	1	-0.284308	0.180172	12.7653
k__Bacteria;p__Firmicutes;c__Clostridia;o__Thermoanaerobacterales;f__Carboxydocellaceae;g__Carboxydocella	0.220661	0.510641	62	0	62	2	0	Inf	0.204236	Inf	0.228443	1	-0.438294	-0.0803094	6.5008
k__Bacteria;p__Proteobacteria;c__Gammaproteobacteria;o__Pasteurellales;f__Pasteurellaceae;Other	0.216038	0.510641	14	10	24	10	7	1.63386	0.524417	5.38934	0.441008	1	0.373732	-0.106287	-0.806454
k__Bacteria;p__Firmicutes;c__Clostridia;o__Clostridiales;f__[Tissierellaceae];g__ph2	0.220171	0.510641	5	11	16	4	6	0.708111	0.140577	3.13694	0.747384	1	-0.19637	0.0759641	3.51771
k__Bacteria;p__Synergistetes;c__Synergistia;o__Synergistales;f__Synergistaceae;Other	0.221158	0.510641	4	9	13	2	3	0.716578	0.0582415	6.4515	1	1	-0.233315	0.0749919	3.42242
k__Bacteria;p__Proteobacteria;c__Deltaproteobacteria;o__Desulfovibrionales;f__Desulfovibrionaceae;g__	0.223278	0.510641	2	4	6	2	4	0.531185	0.0466645	3.84142	0.682603	1	-0.0291206	0.0527099	0.922021
k__Bacteria;p__Proteobacteria;c__Alphaproteobacteria;o__Rhizobiales;f__Methylobacteriaceae;g__	0.224346	0.510641	4	2	6	4	1	4.49684	0.431131	226.068	0.194673	1	-0.0265095	-0.0525772	1.45246
k__Bacteria;p__Proteobacteria;c__Deltaproteobacteria;o__GMD14H09;f__;g__	0.225353	0.510641	4	2	6	4	2	2.22698	0.307964	25.3675	0.427306	1	0.066829	-0.0535997	0.455373
k__Bacteria;p__Firmicutes;c__Bacilli;o__Lactobacillales;f__Streptococcaceae;g__	0.240701	0.542533	2	6	8	2	3	0.716578	0.0582415	6.4515	1	1	-0.0206786	0.0657554	0.854748
k__Bacteria;p__Proteobacteria;c__Epsilonproteobacteria;o__Campylobacterales;f__Campylobacteraceae;g__Campylobacter	0.242032	0.542661	46	67	113	29	30	1.08117	0.531109	2.20187	0.867321	1	0.26209	0.140911	4.83678
k__Archaea;p__Euryarchaeota;c__Halobacteria;o__Halobacteriales;f__Halobacteriaceae;g__	0.244944	0.543655	257	3	260	4	3	1.46879	0.239026	10.3906	0.710543	1	-0.53859	-0.10314	8.54075
k__Bacteria;p__Firmicutes;c__Clostridia;o__Clostridiales;f__Peptococcaceae;g__rc4-4	0.245028	0.543655	7	4	11	6	4	1.6787	0.378891	8.4572	0.52116	1	0.0819089	-0.0675417	1.0035
k__Bacteria;p__Firmicutes;c__Clostridia;o__Clostridiales;f__[Mogibacteriaceae];g__Mogibacterium	0.248723	0.547023	8	13	21	7	9	0.827451	0.24615	2.66532	0.795103	1	-0.0582225	0.0844468	2.68787
k__Bacteria;p__Bacteroidetes;c__[Saprospirae];o__[Saprospirales];f__Chitinophagaceae;g__Sediminibacterium	0.249114	0.547023	2	4	6	2	4	0.531185	0.0466645	3.84142	0.682603	1	-0.0478442	0.0487521	1.15408
k__Bacteria;p__Actinobacteria;c__Actinobacteria;o__Bifidobacteriales;f__Bifidobacteriaceae;g__Bifidobacterium;s__BifidumPseudocatenulatum	0.254929	0.551267	21155.5	11617.5	32772.9	16	14	1.30669	0.542353	3.18089	0.544629	1	3.74851	-0.850298	-2.54232
k__Bacteria;p__Proteobacteria;c__Betaproteobacteria;o__Burkholderiales;f__Comamonadaceae;Other	0.253848	0.551267	31	48	79	10	13	0.808229	0.293441	2.16556	0.657971	1	-0.331962	0.132718	8.18957
k__Bacteria;p__Actinobacteria;c__Actinobacteria;o__Actinomycetales;f__Nocardioidaceae;g__Aeromicrobium	0.252703	0.551267	5	1	6	2	1	2.19154	0.111785	131.542	0.607579	1	-0.0340358	-0.0551153	1.39183
k__Bacteria;p__Cyanobacteria;c__Chloroplast;o__Streptophyta;f__;g__	0.270642	0.580515	581	366	947	40	49	0.738865	0.361401	1.50305	0.40335	1	0.297599	0.18356	8.76826
k__Bacteria;p__Firmicutes;c__Clostridia;o__Clostridiales;f__Ruminococcaceae;g__Faecalibacterium	0.27118	0.580515	180	264	444	54	57	1.11373	0.495055	2.52694	0.850235	1	0.934341	0.187765	6.5973
k__Bacteria;p__Proteobacteria;c__Gammaproteobacteria;o__Enterobacteriales;f__Enterobacteriaceae;g__Dickeya	0.275844	0.585526	1	2	3	1	2	0.537891	0.0089603	10.5452	1	1	-0.0975462	0.029851	1.38935
k__Bacteria;p__Actinobacteria;c__Actinobacteria;o__Actinomycetales;f__Nocardioidaceae;Other	0.276269	0.585526	1	2	3	1	2	0.537891	0.0089603	10.5452	1	1	-0.0970393	0.0298847	1.38373
k__Bacteria;p__Proteobacteria;c__Betaproteobacteria;o__Burkholderiales;f__Comamonadaceae;g__Comamonas	0.283904	0.594027	180	33	213	18	15	1.40053	0.600777	3.30566	0.433206	1	-0.356243	-0.092483	10.3222
k__Bacteria;p__Proteobacteria;c__Gammaproteobacteria;o__Pseudomonadales;f__Moraxellaceae;g__Enhydrobacter	0.28463	0.594027	135	19	154	9	7	1.44794	0.449524	4.86907	0.598742	1	-0.392742	-0.105349	9.1252
k__Bacteria;p__Proteobacteria;c__Gammaproteobacteria;o__Xanthomonadales;f__Xanthomonadaceae;g__	0.285858	0.594027	110	6	116	7	5	1.57016	0.406013	6.6024	0.552513	1	-0.389738	-0.0908709	7.54491
k__Bacteria;p__Proteobacteria;c__Betaproteobacteria;o__Burkholderiales;f__Comamonadaceae;g__Limnohabitans	0.284638	0.594027	4	10	14	3	5	0.637209	0.095284	3.41925	0.720807	1	-0.047221	0.0751712	1.6507
k__Bacteria;p__Firmicutes;c__Bacilli;o__Gemellales;f__Gemellaceae;g__Gemella	0.287355	0.594239	10	23	33	9	10	0.972758	0.32596	2.8629	1	1	0.268795	0.108848	-0.33166
k__Bacteria;p__Firmicutes;c__Clostridia;o__Clostridiales;f__Peptostreptococcaceae;g__	0.294796	0.606681	2472	1987	4459	47	48	1.18181	0.571616	2.45745	0.731745	1	0.691873	0.321817	9.80752
k__Bacteria;p__Proteobacteria;c__Betaproteobacteria;o__Burkholderiales;f__Comamonadaceae;g__	0.301403	0.617296	58	119	177	18	20	0.968128	0.431323	2.16202	1	1	-0.273511	0.155992	10.5643
k__Bacteria;p__Firmicutes;c__Clostridia;o__Clostridiales;f__Lachnospiraceae;Other	0.304144	0.61993	892	172	1064	39	37	1.31509	0.656468	2.64751	0.41595	1	0.773161	-0.22748	8.50659
k__Bacteria;p__Bacteroidetes;c__Bacteroidia;o__Bacteroidales;f__Bacteroidaceae;g__Bacteroides	0.306835	0.620827	32205	73843	106048	69	73	1.88258	0.26032	21.4295	0.682603	1	3.24528	0.54847	12.1901
k__Bacteria;p__Proteobacteria;c__Epsilonproteobacteria;o__Campylobacterales;f__Helicobacteraceae;g__Flexispira	0.307499	0.620827	465	402	867	45	50	0.935051	0.45182	1.93543	0.865251	1	2.84933	-0.244195	-2.68151
k__Bacteria;p__Proteobacteria;c__Alphaproteobacteria;o__Rhodobacterales;f__Rhodobacteraceae;g__Paracoccus	0.312699	0.628348	9	13	22	3	5	0.637209	0.095284	3.41925	0.720807	1	-0.286003	0.073456	4.76558
k__Bacteria;p__Actinobacteria;c__Actinobacteria;o__Bifidobacteriales;f__Bifidobacteriaceae;g__Bifidobacterium;s__Longum	0.322009	0.629525	164324	122152	286476	39	48	0.737871	0.362376	1.49503	0.405227	1	7.08128	-0.858503	0.929275
k__Bacteria;p__Proteobacteria;c__Gammaproteobacteria;o__Enterobacteriales;f__Enterobacteriaceae;Other	0.317747	0.629525	15135	7941	23076	33	36	0.989107	0.492599	1.98489	1	1	2.83764	-0.530202	-1.07945
k__Bacteria;p__Firmicutes;c__Clostridia;o__Clostridiales;f__Ruminococcaceae;g__Ruminococcus	0.322151	0.629525	299	468	767	50	59	0.727979	0.325619	1.6133	0.456622	1	0.811484	0.203416	9.98836
k__Bacteria;p__Proteobacteria;c__Deltaproteobacteria;o__Desulfovibrionales;f__Desulfovibrionaceae;g__Desulfovibrio	0.315012	0.629525	98	140	238	18	27	0.630918	0.288773	1.3543	0.215426	1	-0.131344	0.175388	10.8902
k__Bacteria;p__Proteobacteria;c__Gammaproteobacteria;o__Alteromonadales;f__[Chromatiaceae];g__Rheinheimera	0.31921	0.629525	23	38	61	8	9	0.959692	0.301758	2.99738	1	1	-0.326117	0.110652	7.29987
k__Archaea;p__Euryarchaeota;c__Methanobacteria;o__Methanobacteriales;f__Methanobacteriaceae;g__Methanobrevibacter	0.32126	0.629525	22	22	44	8	14	0.573568	0.193987	1.5867	0.257573	1	-0.13565	0.0970928	4.9374
k__Bacteria;p__Bacteroidetes;c__Flavobacteriia;o__Flavobacteriales;f__[Weeksellaceae];g__Cloacibacterium	0.326603	0.63531	6	11	17	5	7	0.758989	0.180567	2.9352	0.767186	1	-0.110895	0.06551	2.88295
k__Bacteria;p__Proteobacteria;c__Gammaproteobacteria;o__Enterobacteriales;f__Enterobacteriaceae;g__Proteus	0.331152	0.640759	1212	23	1235	12	13	1.00129	0.383793	2.59357	1	1	0.583097	-0.200153	0.143904
k__Bacteria;p__Actinobacteria;c__Actinobacteria;o__Actinomycetales;f__Actinomycetaceae;g__Mobiluncus	0.332412	0.640759	10	9	19	6	3	2.2646	0.461575	14.5512	0.312482	1	-0.075355	-0.0732001	3.14155
k__Bacteria;p__Firmicutes;c__Bacilli;o__Lactobacillales;f__Streptococcaceae;g__Streptococcus	0.353673	0.646735	148355	227156	375511	70	76	0.921578	0.0115907	73.2802	1	1	9.3301	-0.411622	6.50264
k__Bacteria;p__Proteobacteria;c__Alphaproteobacteria;o__Rickettsiales;f__mitochondria;g__	0.36284	0.646735	496	114	610	12	18	0.668493	0.268017	1.61698	0.413908	1	-0.338385	0.150942	8.88914
k__Bacteria;p__Firmicutes;c__Clostridia;o__Clostridiales;f__Clostridiaceae;g__Thermoanaerobacterium	0.352518	0.646735	164	3	167	3	3	1.0876	0.140832	8.40038	1	1	-0.434725	-0.0913881	7.54602
k__Bacteria;p__Firmicutes;c__Erysipelotrichi;o__Erysipelotrichales;f__Erysipelotrichaceae;g__PSB-M-3	0.350218	0.646735	102	0	102	1	0	Inf	0.0278075	Inf	0.47973	1	-0.507554	-0.068565	7.22177
k__Bacteria;p__Bacteroidetes;c__Flavobacteriia;o__Flavobacteriales;f__Flavobacteriaceae;g__Gillisia	0.350232	0.646735	71	0	71	1	0	Inf	0.0278075	Inf	0.47973	1	-0.468342	-0.0632679	6.66384
k__Archaea;p__Euryarchaeota;c__Halobacteria;o__Halobacteriales;f__Halobacteriaceae;g__Halorhabdus	0.350261	0.646735	40	0	40	1	0	Inf	0.0278075	Inf	0.47973	1	-0.406677	-0.0549376	5.78643
k__Bacteria;p__Actinobacteria;c__Actinobacteria;o__Actinomycetales;f__Microbacteriaceae;g__Curtobacterium	0.358256	0.646735	10	20	30	6	7	0.9236	0.242685	3.39812	1	1	-0.0841626	0.0894153	3.29406
k__Bacteria;p__Firmicutes;c__Bacilli;o__Bacillales;f__Paenibacillaceae;g__	0.35029	0.646735	27	0	27	1	0	Inf	0.0278075	Inf	0.47973	1	-0.364913	-0.0492957	5.19219
k__Bacteria;p__Proteobacteria;c__Alphaproteobacteria;o__Rhizobiales;f__Methylocystaceae;g__	0.350357	0.646735	15	0	15	1	0	Inf	0.0278075	Inf	0.47973	1	-0.303629	-0.0410169	4.32021
k__Bacteria;p__Firmicutes;c__Clostridia;o__Thermoanaerobacterales;f__Caldicellulosiruptoraceae;g__Caldicellulosiruptor	0.350454	0.646735	9	0	9	1	0	Inf	0.0278075	Inf	0.47973	1	-0.252158	-0.0340638	3.58785
k__Bacteria;p__Bacteroidetes;c__Bacteroidia;o__Bacteroidales;f__[Odoribacteraceae];g__Odoribacter	0.359819	0.646735	5	3	8	4	3	1.46879	0.239026	10.3906	0.710543	1	0.133993	-0.0482195	-0.135197
k__Bacteria;p__Bacteroidetes;c__Bacteroidia;o__Bacteroidales;f__p-2534-18B5;g__	0.338721	0.646735	4	2	6	3	2	1.64882	0.183141	20.2897	0.671103	1	0.084379	-0.0449656	0.141619
k__Bacteria;Other;Other;Other;Other;Other	0.354595	0.646735	2	1	3	2	1	2.19154	0.111785	131.542	0.607579	1	0.0656361	-0.0300789	-0.124573
k__Bacteria;p__Firmicutes;c__Clostridia;o__Clostridiales;f__Lachnospiraceae;g__Lachnobacterium	0.357179	0.646735	2	1	3	2	1	2.19154	0.111785	131.542	0.607579	1	0.0635587	-0.0299309	-0.100444
k__Bacteria;p__Proteobacteria;c__Gammaproteobacteria;o__Pasteurellales;f__Pasteurellaceae;g__Mannheimia	0.359465	0.646735	2	1	3	2	1	2.19154	0.111785	131.542	0.607579	1	0.0619809	-0.0297953	-0.0822889
k__Bacteria;p__Verrucomicrobia;c__Verruco-5;o__WCHB1-41;f__WCHB1-25;g__	0.362645	0.646735	2	1	3	2	1	2.19154	0.111785	131.542	0.607579	1	0.0600233	-0.0295996	-0.0599635
k__Bacteria;p__Actinobacteria;c__Actinobacteria;o__Actinomycetales;f__Microbacteriaceae;g__Agromyces	0.351512	0.646735	2	0	2	1	0	Inf	0.0278075	Inf	0.47973	1	-0.12031	-0.0162526	1.71184
k__Bacteria;p__Firmicutes;c__Bacilli;o__Bacillales;f__Planococcaceae;g__Planomicrobium	0.351512	0.646735	2	0	2	1	0	Inf	0.0278075	Inf	0.47973	1	-0.12031	-0.0162526	1.71184
k__Bacteria;p__Actinobacteria;c__Actinobacteria;o__Bifidobacteriales;f__Bifidobacteriaceae;g__Bifidobacterium;s__Bifidum	0.370972	0.65831	52481.7	68367.6	120849	21	35	0.506362	0.240751	1.04681	0.0618705	1	4.93902	0.753051	-5.24983
k__Bacteria;p__Proteobacteria;c__Epsilonproteobacteria;o__Campylobacterales;f__Campylobacteraceae;g__Sulfurospirillum	0.372424	0.65831	5	3	8	3	1	3.32766	0.260157	178.121	0.350476	1	-0.033675	-0.0494154	1.63013
k__Bacteria;p__Proteobacteria;c__Alphaproteobacteria;o__Caulobacterales;f__Caulobacteraceae;Other	0.374958	0.66005	3	8	11	2	2	1.08633	0.0768326	15.3603	1	1	-0.13121	0.0566814	2.24182
k__Bacteria;p__Bacteroidetes;c__Bacteroidia;o__Bacteroidales;f__Porphyromonadaceae;g__Parabacteroides	0.388816	0.673315	3967	3579	7546	51	46	1.71213	0.817825	3.64306	0.165827	1	1.51913	-0.314327	7.7438
k__Bacteria;p__Cyanobacteria;c__Oscillatoriophycideae;o__Oscillatoriales;f__Phormidiaceae;g__	0.386544	0.673315	4	131	135	3	2	1.64882	0.183141	20.2897	0.671103	1	-0.00658942	0.119873	1.12349
k__Bacteria;p__[Thermi];c__Deinococci;o__Thermales;f__Thermaceae;g__Thermus	0.387739	0.673315	12	23	35	11	11	1.09929	0.399671	3.0245	1	1	-0.0552548	0.0762395	3.7152
k__Bacteria;p__Actinobacteria;c__Coriobacteriia;o__Coriobacteriales;f__Coriobacteriaceae;g__Adlercreutzia	0.385628	0.673315	2	1	3	2	1	2.19154	0.111785	131.542	0.607579	1	0.0437633	-0.0281822	0.125608
k__Bacteria;p__Proteobacteria;c__Betaproteobacteria;o__Burkholderiales;f__Oxalobacteraceae;Other	0.402877	0.69484	1	2	3	1	2	0.537891	0.0089603	10.5452	1	1	-0.037544	0.0261591	0.74423
k__Bacteria;p__Firmicutes;c__Bacilli;o__Bacillales;f__Staphylococcaceae;g__Jeotgalicoccus	0.409998	0.701901	2	1	3	2	1	2.19154	0.111785	131.542	0.607579	1	0.0145537	-0.0263859	0.458205
k__Bacteria;p__Firmicutes;c__Bacilli;o__Lactobacillales;f__Streptococcaceae;Other	0.410266	0.701901	2	1	3	2	1	2.19154	0.111785	131.542	0.607579	1	0.0322804	-0.0266794	0.252315
k__Bacteria;p__Proteobacteria;c__Betaproteobacteria;o__Burkholderiales;f__Comamonadaceae;g__Tepidimonas	0.414244	0.705872	2	4	6	2	3	0.716578	0.0582415	6.4515	1	1	0.0122254	0.0381196	0.484975
k__Bacteria;p__Proteobacteria;c__Gammaproteobacteria;o__Aeromonadales;f__Succinivibrionaceae;g__Succinivibrio	0.419592	0.712137	92	168	260	34	34	1.16098	0.578345	2.33557	0.741614	1	0.140281	0.128082	9.63576
k__Bacteria;p__Firmicutes;c__Bacilli;o__Lactobacillales;f__Aerococcaceae;Other	0.421728	0.712921	2	3	5	2	3	0.716578	0.0582415	6.4515	1	1	-0.0965793	0.0285458	1.66473
k__Bacteria;p__Bacteroidetes;c__Bacteroidia;o__Bacteroidales;f__Rikenellaceae;g__	0.426549	0.718221	82	122	204	28	24	1.43441	0.691357	2.9967	0.30673	1	0.0308739	0.128823	9.5204
k__Bacteria;p__Firmicutes;c__Clostridia;o__Clostridiales;f__Clostridiaceae;g__	0.430406	0.721862	3191	2049	5240	68	70	2.25478	0.489798	14.0645	0.330833	1	2.78095	0.212499	7.4123
k__Bacteria;p__Firmicutes;c__Bacilli;o__Gemellales;f__;g__	0.432117	0.72189	8	13	21	3	6	0.524281	0.0816024	2.57198	0.497453	1	0.199316	0.071967	-0.641059
k__Bacteria;p__Firmicutes;c__Clostridia;o__Clostridiales;f__Ruminococcaceae;g__Oscillospira	0.433848	0.721949	132	193	325	39	40	1.12643	0.561588	2.26497	0.743819	1	0.13356	0.122598	11.3735
k__Bacteria;p__Bacteroidetes;c__Cytophagia;o__Cytophagales;f__Cytophagaceae;g__	0.437609	0.725375	1	3	4	1	1	1.0851	0.0136463	86.2758	1	1	-0.0614582	0.0316558	0.996494
k__Bacteria;p__Firmicutes;c__Bacilli;o__Turicibacterales;f__Turicibacteraceae;g__Turicibacter	0.442208	0.730157	269	333	602	58	66	0.74509	0.278496	1.95991	0.656017	1	1.45035	0.122357	6.55771
k__Bacteria;p__Spirochaetes;c__Spirochaetes;o__Spirochaetales;f__Spirochaetaceae;g__Treponema	0.44695	0.730204	143	126	269	49	51	1.1345	0.538502	2.40419	0.729143	1	1.09854	-0.107329	3.89798
k__Bacteria;p__Actinobacteria;c__Actinobacteria;o__Actinomycetales;f__Micrococcaceae;Other	0.44775	0.730204	63	2	65	2	2	1.08633	0.0768326	15.3603	1	1	-0.430502	-0.0520354	6.49173
k__Bacteria;p__[Thermi];c__Deinococci;o__Deinococcales;f__Deinococcaceae;g__Deinococcus	0.45066	0.730204	56	4	60	3	2	1.64882	0.183141	20.2897	0.671103	1	-0.466881	-0.0435669	6.8852
k__Bacteria;p__Bacteroidetes;c__Bacteroidia;o__Bacteroidales;f__[Paraprevotellaceae];g__	0.448486	0.730204	13	10	23	10	8	1.41061	0.467344	4.39944	0.616382	1	0.0405147	-0.0567005	2.70466
k__Bacteria;p__Bacteroidetes;c__Bacteroidia;o__Bacteroidales;f__BS11;g__	0.452202	0.730204	10	7	17	7	7	1.09309	0.308478	3.87385	1	1	0.233338	-0.054757	-0.151501
k__Bacteria;p__Acidobacteria;c__Sva0725;o__Sva0725;f__;g__	0.452521	0.730204	1	3	4	1	1	1.0851	0.0136463	86.2758	1	1	-0.0758454	0.0300515	1.17616
k__Bacteria;p__Proteobacteria;c__Betaproteobacteria;o__Neisseriales;f__Neisseriaceae;g__Neisseria	0.455582	0.7307	21	6	27	3	5	0.637209	0.095284	3.41925	0.720807	1	-0.290338	0.0495662	4.69712
k__Bacteria;p__Firmicutes;c__Erysipelotrichi;o__Erysipelotrichales;f__Erysipelotrichaceae;g__L7A_E11	0.456259	0.7307	5	7	12	4	6	0.708111	0.140577	3.13694	0.747384	1	-0.041524	0.0440802	1.83082
k__Bacteria;p__Proteobacteria;c__Alphaproteobacteria;o__Rhizobiales;f__Brucellaceae;g__Ochrobactrum	0.467356	0.743492	194	2	196	2	2	1.08633	0.0768326	15.3603	1	1	-0.569711	-0.0598337	8.27742
k__Bacteria;p__Proteobacteria;c__Deltaproteobacteria;o__Desulfovibrionales;f__Desulfovibrionaceae;g__Bilophila	0.467737	0.743492	59	9	68	5	6	0.897127	0.206176	3.71513	1	1	0.116636	-0.090729	1.83835
k__Bacteria;p__Proteobacteria;c__Gammaproteobacteria;o__Xanthomonadales;f__Xanthomonadaceae;g__Lysobacter	0.470615	0.745287	3	4	7	2	3	0.716578	0.0582415	6.4515	1	1	-0.0843641	0.0345909	1.69463
k__Bacteria;p__Firmicutes;c__Clostridia;o__Clostridiales;f__;g__	0.478849	0.755517	482	710	1192	63	69	0.913606	0.280333	2.977	1	1	1.56398	0.125764	9.82647
k__Bacteria;p__Proteobacteria;c__Gammaproteobacteria;o__Enterobacteriales;f__Enterobacteriaceae;g__Klebsiella	0.490672	0.768479	969	5584	6553	18	11	2.02792	0.824193	5.19603	0.101104	1	1.42672	-0.282022	-1.61751
k__Bacteria;p__Proteobacteria;c__Gammaproteobacteria;o__Enterobacteriales;f__Enterobacteriaceae;g__Citrobacter	0.490153	0.768479	233	276	509	17	16	1.19874	0.513673	2.80992	0.695344	1	0.465561	0.177516	3.82611
k__Bacteria;p__Firmicutes;c__Bacilli;o__Bacillales;f__Bacillaceae;g__Virgibacillus	0.495961	0.771092	172	26	198	11	14	0.826072	0.312418	2.13545	0.826621	1	-0.43408	0.0633551	9.1154
k__Bacteria;p__Firmicutes;c__Bacilli;o__Bacillales;f__Staphylococcaceae;Other	0.495768	0.771092	12	17	29	2	5	0.419689	0.0387341	2.66789	0.444556	1	0.215469	0.0748937	-0.747758
k__Bacteria;p__Tenericutes;c__Mollicutes;o__Acholeplasmatales;f__;g__	0.500795	0.775776	1	2	3	1	2	0.537891	0.0089603	10.5452	1	1	0.0388	0.0218816	-0.12645
k__Bacteria;p__Proteobacteria;c__Alphaproteobacteria;o__Rhodobacterales;f__Rhodobacteraceae;g__Rubellimicrobium	0.503643	0.777363	449	6	455	3	4	0.80632	0.113924	4.95495	1	1	-0.642033	-0.0639876	9.8107
k__Bacteria;p__Actinobacteria;c__Actinobacteria;o__Bifidobacteriales;f__Bifidobacteriaceae;g__Bifidobacterium;s__Adolescentis	0.509537	0.78362	32481.6	15581.7	48063.3	9	14	0.655096	0.231823	1.76388	0.375077	1	2.47401	-0.461077	0.327908
k__Bacteria;p__Firmicutes;c__Bacilli;Other;Other;Other	0.513675	0.784321	46	33	79	8	7	1.26778	0.377508	4.3637	0.787099	1	0.502403	-0.103441	-0.842251
k__Bacteria;p__Firmicutes;c__Bacilli;o__Bacillales;f__Sporolactobacillaceae;g__Sporolactobacillus	0.512557	0.784321	1	2	3	1	2	0.537891	0.0089603	10.5452	1	1	0.045351	0.0212501	-0.201739
k__Bacteria;p__Proteobacteria;c__Gammaproteobacteria;o__Vibrionales;f__Pseudoalteromonadaceae;g__	0.516783	0.786249	1	2	3	1	1	1.0851	0.0136463	86.2758	1	1	-0.0768322	0.021126	1.16817
k__Bacteria;p__Firmicutes;c__Clostridia;o__Clostridiales;f__Ruminococcaceae;Other	0.519223	0.78715	20	57	77	4	6	0.708111	0.140577	3.13694	0.747384	1	0.23708	0.0902556	-0.529237
k__Bacteria;p__Proteobacteria;c__Alphaproteobacteria;o__Caulobacterales;f__Caulobacteraceae;g__Mycoplana	0.52128	0.787466	28	29	57	10	6	1.93124	0.595366	6.86068	0.291029	1	-0.270385	-0.0666492	7.47145
k__Bacteria;p__Firmicutes;c__Clostridia;o__Clostridiales;f__Lachnospiraceae;g__[Ruminococcus]	0.535699	0.798016	1422	885	2307	44	50	0.880763	0.426623	1.81606	0.735069	1	0.946205	-0.190007	14.9032
k__Bacteria;p__Actinobacteria;c__Coriobacteriia;o__Coriobacteriales;f__Coriobacteriaceae;g__	0.539997	0.798016	154	310	464	23	34	0.608087	0.292766	1.24753	0.17661	1	0.757001	0.141671	2.77616
k__Bacteria;p__Proteobacteria;c__Alphaproteobacteria;o__Rhizobiales;f__Rhizobiaceae;g__Agrobacterium	0.541377	0.798016	259	39	298	10	9	1.23682	0.42032	3.69197	0.806609	1	-0.694367	0.0433416	11.9645
k__Bacteria;p__Firmicutes;c__Bacilli;o__Bacillales;f__Planococcaceae;Other	0.539617	0.798016	12	72	84	1	2	0.537891	0.0089603	10.5452	1	1	0.0141223	0.083683	1.01086
k__Bacteria;p__Proteobacteria;c__Gammaproteobacteria;o__Pseudomonadales;f__Moraxellaceae;g__	0.532419	0.798016	15	24	39	8	6	1.4985	0.429246	5.54518	0.577816	1	-0.322263	0.0537971	6.46051
k__Bacteria;p__Firmicutes;c__Clostridia;o__Clostridiales;f__Lachnospiraceae;g__Lachnospira	0.536744	0.798016	16	20	36	11	14	0.826072	0.312418	2.13545	0.826621	1	0.237498	0.0604884	1.05848
k__Bacteria;p__Proteobacteria;c__Epsilonproteobacteria;o__Campylobacterales;f__Helicobacteraceae;g__Helicobacter	0.536896	0.798016	12	17	29	12	14	0.915811	0.355125	2.33022	1	1	0.351382	0.0510822	-0.723929
k__Bacteria;p__Proteobacteria;c__Gammaproteobacteria;o__Vibrionales;f__Vibrionaceae;g__Vibrio	0.546784	0.803207	3	4	7	2	2	1.08633	0.0768326	15.3603	1	1	-0.155526	0.0267775	2.45527
k__Bacteria;p__Actinobacteria;c__Actinobacteria;o__Actinomycetales;f__Micrococcaceae;g__Kocuria	0.568197	0.826116	8	8	16	2	5	0.419689	0.0387341	2.66789	0.444556	1	-0.0509652	0.0444929	1.97025
k__Bacteria;p__Proteobacteria;c__Betaproteobacteria;o__Neisseriales;f__Neisseriaceae;g__	0.56718	0.826116	4	3	7	3	2	1.64882	0.183141	20.2897	0.671103	1	-0.00947359	-0.0285679	1.21569
k__Bacteria;p__Proteobacteria;c__Gammaproteobacteria;o__Enterobacteriales;f__Enterobacteriaceae;g__Salmonella	0.566401	0.826116	2	3	5	1	2	0.537891	0.0089603	10.5452	1	1	-0.0275294	0.0258279	0.816651
k__Bacteria;p__Bacteroidetes;c__;o__;f__;g__	0.57652	0.835365	6	4	10	4	3	1.46879	0.239026	10.3906	0.710543	1	-0.0466696	-0.0313686	1.99238
k__Bacteria;p__Firmicutes;c__Clostridia;o__Clostridiales;f__Peptostreptococcaceae;g__Peptostreptococcus	0.57859	0.835523	127	30	157	9	9	1.09609	0.359867	3.33922	1	1	-0.0440575	-0.0877513	5.83695
k__Bacteria;p__Proteobacteria;c__Alphaproteobacteria;o__Rhizobiales;Other;Other	0.58697	0.840474	176	9	185	4	8	0.51717	0.108734	2.04048	0.372359	1	-0.526566	-0.0432412	8.62258
k__Bacteria;p__Chloroflexi;c__Thermomicrobia;o__JG30-KF-CM45;f__;g__	0.587937	0.840474	87	1	88	1	1	1.0851	0.0136463	86.2758	1	1	-0.48806	-0.0398407	6.953
k__Bacteria;p__Proteobacteria;c__Alphaproteobacteria;o__Sphingomonadales;f__Sphingomonadaceae;g__Sphingomonas	0.587105	0.840474	15	17	32	10	7	1.63386	0.524417	5.38934	0.441008	1	-0.120014	-0.0454331	4.6476
k__Bacteria;p__Proteobacteria;c__Alphaproteobacteria;o__Rhodospirillales;f__Rhodospirillaceae;g__Azospirillum	0.590333	0.841077	3	2	5	2	1	2.19154	0.111785	131.542	0.607579	1	-0.0260821	-0.0237426	1.09606
k__Bacteria;p__Proteobacteria;c__Gammaproteobacteria;o__Enterobacteriales;f__Enterobacteriaceae;g__Morganella	0.594657	0.844413	177	10	187	2	4	0.531185	0.0466645	3.84142	0.682603	1	0.205359	-0.0819795	0.304606
k__Bacteria;p__Firmicutes;c__Clostridia;o__Clostridiales;f__[Mogibacteriaceae];g__	0.604753	0.853549	58	98	156	23	17	1.68509	0.764035	3.77779	0.195445	1	-0.179876	0.074299	9.85283
k__Bacteria;p__Tenericutes;c__Mollicutes;o__Mycoplasmatales;f__Mycoplasmataceae;g__Ureaplasma	0.605098	0.853549	4	2	6	2	2	1.08633	0.0768326	15.3603	1	1	-0.10704	-0.0213549	2.10317
k__Bacteria;p__Proteobacteria;c__Gammaproteobacteria;o__Oceanospirillales;f__Halomonadaceae;g__Halomonas	0.608029	0.854622	2682	165	2847	50	52	1.14364	0.537858	2.44779	0.725658	1	0.266046	-0.0725121	14.2638
k__Bacteria;p__Actinobacteria;c__Actinobacteria;o__Actinomycetales;f__;g__	0.609871	0.854622	18	22	40	8	11	0.7633	0.248926	2.24077	0.630282	1	-0.111502	0.0497703	4.70794
k__Bacteria;p__Firmicutes;c__Bacilli;o__Gemellales;f__Gemellaceae;g__	0.618121	0.854933	530	1570	2100	44	44	1.22056	0.601219	2.49049	0.616325	1	2.36947	0.166946	-3.59608
k__Bacteria;p__Firmicutes;c__Bacilli;o__Lactobacillales;f__Lactobacillaceae;g__Pediococcus	0.612197	0.854933	125	47	172	8	10	0.851721	0.273197	2.57102	0.805411	1	0.0342833	0.0863544	3.87072
k__Bacteria;p__Firmicutes;c__Bacilli;o__Bacillales;f__Planococcaceae;g__Solibacillus	0.617958	0.854933	1	2	3	1	1	1.0851	0.0136463	86.2758	1	1	-0.045702	0.0169926	0.840229
k__Bacteria;p__Firmicutes;c__Bacilli;o__Lactobacillales;f__Carnobacteriaceae;g__Desemzia	0.617958	0.854933	1	2	3	1	1	1.0851	0.0136463	86.2758	1	1	-0.045702	0.0169926	0.840229
k__Bacteria;p__Firmicutes;c__Bacilli;o__Bacillales;f__Bacillaceae;g__	0.627484	0.865075	703	96	799	14	17	0.86771	0.359574	2.06604	0.840311	1	-0.428116	0.0917926	12.1352
k__Bacteria;p__Proteobacteria;c__Alphaproteobacteria;o__Caulobacterales;f__Caulobacteraceae;g__	0.62993	0.865645	233	410	643	23	21	1.27565	0.593747	2.75415	0.589749	1	-0.175113	0.112924	15.5361
k__Bacteria;p__Acidobacteria;c__[Chloracidobacteria];o__RB41;f__;g__	0.634535	0.869171	13	7	20	5	5	1.09026	0.239262	4.96844	1	1	-0.0236808	-0.0381695	2.46776
k__Bacteria;p__Tenericutes;c__Mollicutes;o__RF39;f__;g__	0.639459	0.873108	77	91	168	37	41	0.955789	0.476344	1.91701	1	1	0.51617	0.0611243	5.42806
k__Bacteria;p__Proteobacteria;c__Betaproteobacteria;o__Burkholderiales;f__Comamonadaceae;g__Delftia	0.64809	0.882065	399	19	418	11	10	1.22662	0.438072	3.47431	0.814237	1	-0.484301	-0.0476719	9.80568
k__Bacteria;p__Bacteroidetes;c__Bacteroidia;o__Bacteroidales;Other;Other	0.651279	0.883583	6	11	17	5	4	1.37954	0.28371	7.25833	0.737958	1	-0.0686277	0.0340334	2.42964
k__Bacteria;p__Firmicutes;c__Erysipelotrichi;o__Erysipelotrichales;f__Erysipelotrichaceae;g__	0.662934	0.89654	522	218	740	38	37	1.24303	0.620731	2.49855	0.51579	1	0.78147	-0.100168	6.50865
k__Bacteria;p__Firmicutes;c__Erysipelotrichi;o__Erysipelotrichales;f__Erysipelotrichaceae;g__Bulleidia	0.669743	0.902881	29	37	66	16	16	1.10831	0.469269	2.61888	0.843281	1	-0.0972369	0.0449495	6.32962
k__Bacteria;p__Proteobacteria;c__Gammaproteobacteria;o__Pseudomonadales;f__Moraxellaceae;g__Acinetobacter	0.674097	0.905884	1237	715	1952	49	44	1.6646	0.806604	3.48198	0.173307	1	0.517799	-0.0995608	18.0143
k__Bacteria;p__Fusobacteria;c__Fusobacteriia;o__Fusobacteriales;f__Fusobacteriaceae;g__Fusobacterium	0.678043	0.908322	221	258	479	54	52	1.52277	0.69813	3.38267	0.277547	1	0.991436	-0.0719688	7.52731
k__Bacteria;p__Proteobacteria;c__Gammaproteobacteria;o__Pasteurellales;f__Pasteurellaceae;g__Aggregatibacter	0.689909	0.918442	231	231	462	47	54	0.835134	0.393387	1.76807	0.724013	1	2.10665	-0.0754512	-2.81818
k__Bacteria;p__Firmicutes;c__Bacilli;o__Bacillales;f__Alicyclobacillaceae;g__Alicyclobacillus	0.688303	0.918442	159	27	186	17	18	1.03169	0.449076	2.36324	1	1	-0.196739	-0.0437176	8.19134
k__Bacteria;p__Firmicutes;c__Bacilli;o__Lactobacillales;f__Lactobacillaceae;g__	0.705579	0.930975	215	2687	2902	32	36	0.934908	0.464913	1.87687	0.869973	1	0.87513	0.0979943	5.79827
k__Bacteria;p__Verrucomicrobia;c__Verrucomicrobiae;o__Verrucomicrobiales;f__Verrucomicrobiaceae;g__Akkermansia	0.708065	0.930975	100	161	261	27	25	1.27424	0.614282	2.65382	0.495788	1	-0.0445139	0.0630548	11.5285
k__Bacteria;p__Tenericutes;c__Mollicutes;o__Mycoplasmatales;f__Mycoplasmataceae;g__Mycoplasma	0.7067	0.930975	51	50	101	29	29	1.14182	0.559852	2.33211	0.737713	1	0.924547	-0.0474967	-1.56612
k__Bacteria;p__Tenericutes;c__Mollicutes;o__Mycoplasmatales;f__Mycoplasmataceae;g__	0.707559	0.930975	40	49	89	24	28	0.894297	0.42915	1.85511	0.863319	1	0.797634	0.0466637	-1.33191
k__Bacteria;p__Bacteroidetes;c__Bacteroidia;o__Bacteroidales;f__S24-7;g__	0.712012	0.933283	203	256	459	48	51	1.06347	0.506881	2.23999	1	1	0.556238	0.0622511	10.942
k__Bacteria;p__Firmicutes;c__Bacilli;o__Lactobacillales;f__Streptococcaceae;g__Lactococcus	0.725864	0.946499	357	1115	1472	24	32	0.719707	0.347743	1.47644	0.396991	1	0.441503	0.104466	12.2926
k__Bacteria;p__Actinobacteria;c__Actinobacteria;o__Actinomycetales;f__Nocardioidaceae;g__	0.726538	0.946499	7	10	17	5	4	1.37954	0.28371	7.25833	0.737958	1	-0.173284	0.0233492	3.57555
k__Bacteria;p__Actinobacteria;c__Actinobacteria;o__Actinomycetales;f__Microbacteriaceae;Other	0.73504	0.950102	31	39	70	9	6	1.71147	0.510696	6.19312	0.416666	1	-0.280089	-0.04042	7.44163
k__Bacteria;p__Bacteroidetes;c__Bacteroidia;o__Bacteroidales;f__Porphyromonadaceae;g__Porphyromonas	0.73588	0.950102	14	14	28	7	5	1.57016	0.406013	6.6024	0.552513	1	-0.0856042	-0.0307012	3.86879
k__Bacteria;p__Firmicutes;c__Bacilli;o__Lactobacillales;f__Enterococcaceae;g__Vagococcus	0.73722	0.950102	9	6	15	3	3	1.0876	0.140832	8.40038	1	1	0.0633591	-0.0264113	0.939943
k__Bacteria;p__Proteobacteria;c__Alphaproteobacteria;o__Sphingomonadales;f__Sphingomonadaceae;g__Kaistobacter	0.740455	0.950102	5	5	10	3	4	0.80632	0.113924	4.95495	1	1	-0.159112	0.0161179	2.87459
k__Bacteria;p__Lentisphaerae;c__[Lentisphaeria];o__Victivallales;f__Victivallaceae;g__	0.738857	0.950102	3	5	8	3	2	1.64882	0.183141	20.2897	0.671103	1	-0.0798382	0.0174314	1.8116
k__Bacteria;p__Firmicutes;c__Clostridia;o__Clostridiales;f__Lachnospiraceae;g__Dorea	0.745356	0.953518	141	207	348	31	28	1.35343	0.665313	2.76701	0.40335	1	-0.0329421	0.0582655	12.6722
k__Bacteria;p__Proteobacteria;c__Alphaproteobacteria;o__Rhizobiales;f__Aurantimonadaceae;g__	0.751995	0.956268	23	34	57	10	10	1.09766	0.380927	3.16364	1	1	-0.217038	0.0337119	6.51364
k__Bacteria;p__Spirochaetes;c__[Brachyspirae];o__[Brachyspirales];f__Brachyspiraceae;g__Brachyspira	0.750103	0.956268	3	4	7	3	4	0.80632	0.113924	4.95495	1	1	0.110914	0.0151445	-0.345152
k__Bacteria;p__Firmicutes;c__Clostridia;o__Clostridiales;f__Veillonellaceae;g__Megasphaera	0.759057	0.962376	2815	845	3660	29	23	1.61574	0.777917	3.38938	0.172699	1	0.430936	-0.0905639	9.14169
k__Bacteria;p__Firmicutes;c__Clostridia;o__Clostridiales;f__Veillonellaceae;g__Megamonas	0.76152	0.962634	762	4763	5525	9	13	0.716257	0.250778	1.9617	0.498074	1	0.571618	0.0852085	-1.35989
k__Bacteria;p__Firmicutes;c__Clostridia;o__Clostridiales;f__Lachnospiraceae;g__Blautia	0.780225	0.972943	2837	4782	7619	64	68	1.20853	0.375189	4.06256	0.795103	1	1.60823	0.076609	8.17909
k__Bacteria;p__Firmicutes;c__Clostridia;o__Clostridiales;f__Lachnospiraceae;g__Coprococcus	0.783131	0.972943	183	206	389	50	54	1.01402	0.471834	2.18637	1	1	1.00767	0.0476011	5.19479
k__Bacteria;p__Proteobacteria;c__Gammaproteobacteria;o__Pseudomonadales;f__Pseudomonadaceae;Other	0.783379	0.972943	94	14	108	9	9	1.09609	0.359867	3.33922	1	1	-0.312861	-0.0257451	7.17642
k__Bacteria;p__Proteobacteria;c__Alphaproteobacteria;o__Rhodobacterales;f__Rhodobacteraceae;g__Rhodobacter	0.77454	0.972943	6	7	13	4	4	1.08891	0.194643	6.09124	1	1	-0.186655	0.0155294	3.45186
k__Bacteria;p__Planctomycetes;c__Planctomycetia;o__Pirellulales;f__Pirellulaceae;g__	0.782259	0.972943	2	1	3	1	1	1.0851	0.0136463	86.2758	1	1	-0.0681241	-0.00885345	1.24331
k__Bacteria;p__Proteobacteria;c__Betaproteobacteria;o__Burkholderiales;f__Alcaligenaceae;g__	0.782259	0.972943	2	1	3	1	1	1.0851	0.0136463	86.2758	1	1	-0.0681241	-0.00885345	1.24331
k__Bacteria;p__Firmicutes;c__Erysipelotrichi;o__Erysipelotrichales;f__Erysipelotrichaceae;g__p-75-a5	0.795988	0.984501	98	158	256	19	18	1.19618	0.531265	2.70298	0.705463	1	-0.294251	0.0447141	12.4948
k__Bacteria;p__Proteobacteria;c__Alphaproteobacteria;o__Caulobacterales;f__Caulobacteraceae;g__Phenylobacterium	0.798462	0.984501	61	78	139	11	11	1.09929	0.399671	3.0245	1	1	-0.450944	0.0365217	10.9835
k__Bacteria;p__Actinobacteria;c__Rubrobacteria;o__Rubrobacterales;f__Rubrobacteraceae;g__Rubrobacter	0.799618	0.984501	91	5	96	2	3	0.716578	0.0582415	6.4515	1	1	-0.520903	0.0191941	7.42139
k__Bacteria;p__Firmicutes;c__Clostridia;o__Clostridiales;f__Clostridiaceae;g__Clostridium	0.811532	0.99629	6416	12531	18947	56	62	0.903849	0.373862	2.18416	0.840039	1	1.63489	-0.0962924	14.3309
k__Bacteria;p__Firmicutes;c__Clostridia;o__Clostridiales;f__Lachnospiraceae;g__	0.945911	1	2413	6266	8679	65	72	0.753769	0.17323	3.12107	0.758367	1	1.91057	0.0188733	14.9658
k__Bacteria;p__Firmicutes;c__Bacilli;o__Lactobacillales;f__Leuconostocaceae;g__	0.834218	1	1486	1295	2781	26	32	0.813646	0.396816	1.6591	0.614003	1	0.963188	-0.0769111	16.6794
k__Bacteria;p__Firmicutes;c__Bacilli;o__Lactobacillales;f__Leuconostocaceae;g__Leuconostoc	0.931342	1	1014	1184	2198	25	26	1.06558	0.511163	2.2205	0.864381	1	1.08418	0.0332278	14.0677
k__Bacteria;p__Firmicutes;c__Clostridia;o__Clostridiales;f__Ruminococcaceae;g__	0.850118	1	805	1119	1924	68	73	1.2402	0.201818	8.77776	1	1	2.1651	0.0319899	10.4887
k__Bacteria;p__Proteobacteria;c__Gammaproteobacteria;o__Pseudomonadales;f__Pseudomonadaceae;g__Pseudomonas	0.957429	1	1028	166	1194	31	35	0.930457	0.461709	1.87143	0.869444	1	-0.271911	-0.00664918	15.9967
k__Bacteria;p__Proteobacteria;c__Betaproteobacteria;o__Burkholderiales;f__Alcaligenaceae;g__Sutterella	0.87387	1	634	114	748	16	21	0.777091	0.34002	1.74958	0.570928	1	0.584295	-0.039052	2.65859
k__Bacteria;p__Bacteroidetes;c__Bacteroidia;o__Bacteroidales;f__;g__	0.960767	1	193	198	391	51	55	1.01987	0.469162	2.22546	1	1	1.45893	-0.00812142	2.73037
k__Bacteria;p__Bacteroidetes;c__Flavobacteriia;o__Flavobacteriales;f__Flavobacteriaceae;g__Flavobacterium	0.878692	1	261	12	273	4	5	0.860577	0.163594	4.18466	1	1	-0.670559	-0.0110369	9.76166
k__Bacteria;p__Firmicutes;c__Clostridia;o__Clostridiales;f__Veillonellaceae;g__	0.885764	1	66	68	134	12	12	1.10097	0.416476	2.91143	1	1	-0.327691	0.0206533	9.8241
k__Bacteria;p__Proteobacteria;c__Gammaproteobacteria;o__Pasteurellales;f__Pasteurellaceae;g__	0.943595	1	42	59	101	12	9	1.53224	0.548368	4.43324	0.480319	1	-0.240718	-0.00982433	8.63296
k__Bacteria;p__Proteobacteria;c__Epsilonproteobacteria;o__Campylobacterales;f__Helicobacteraceae;g__	0.887868	1	32	53	85	16	12	1.57088	0.635206	3.97947	0.30117	1	-0.197535	0.016728	7.96417
k__Bacteria;p__Firmicutes;c__Clostridia;o__Clostridiales;f__Christensenellaceae;g__	0.83469	1	33	48	81	22	18	1.46777	0.666722	3.26681	0.355533	1	0.118989	0.0247779	5.41622
k__Bacteria;p__Actinobacteria;c__Actinobacteria;o__Actinomycetales;f__Promicromonosporaceae;g__Cellulosimicrobium	0.8564	1	78	3	81	2	3	0.716578	0.0582415	6.4515	1	1	-0.436627	-0.0142855	6.64905
k__Bacteria;p__Proteobacteria;c__Alphaproteobacteria;o__Rhizobiales;f__Rhizobiaceae;Other	0.829275	1	59	15	74	6	6	1.09165	0.276656	4.30756	1	1	-0.485604	-0.0131304	8.1385
k__Bacteria;p__Firmicutes;c__Erysipelotrichi;o__Erysipelotrichales;f__Erysipelotrichaceae;g__Allobaculum	0.911513	1	26	37	63	7	7	1.09309	0.308478	3.87385	1	1	0.406176	0.0167417	-0.351513
k__Bacteria;p__Proteobacteria;c__Gammaproteobacteria;o__Xanthomonadales;f__Xanthomonadaceae;g__Stenotrophomonas	0.839009	1	35	13	48	6	11	0.55602	0.158983	1.75601	0.310122	1	-0.230827	0.01793	5.7867
k__Bacteria;p__Firmicutes;c__Clostridia;o__Clostridiales;f__Clostridiaceae;g__SMB53	0.914569	1	20	24	44	13	11	1.34212	0.510227	3.59072	0.656017	1	0.115935	-0.0114933	3.1439
k__Bacteria;p__Proteobacteria;c__Betaproteobacteria;o__Neisseriales;f__Neisseriaceae;g__Microvirgula	0.979305	1	15	16	31	7	9	0.827451	0.24615	2.66532	0.795103	1	-0.0453827	0.00239716	3.62597
k__Bacteria;p__Firmicutes;c__Clostridia;o__Clostridiales;f__Veillonellaceae;g__Acidaminococcus	0.905326	1	12	13	25	7	5	1.57016	0.406013	6.6024	0.552513	1	-0.116164	-0.00993388	3.87951
k__Bacteria;p__Firmicutes;c__Clostridia;o__Clostridiales;f__[Tissierellaceae];g__Parvimonas	0.927983	1	11	14	25	5	4	1.37954	0.28371	7.25833	0.737958	1	-0.197073	0.00749491	4.45971
k__Bacteria;p__Firmicutes;c__Clostridia;o__Clostridiales;f__[Tissierellaceae];g__Helcococcus	0.840908	1	10	7	17	4	6	0.708111	0.140577	3.13694	0.747384	1	-0.126619	-0.0134433	3.34926
k__Bacteria;p__Proteobacteria;c__Gammaproteobacteria;o__Alteromonadales;f__[Chromatiaceae];g__	0.849481	1	6	6	12	4	4	1.08891	0.194643	6.09124	1	1	-0.15094	0.0103543	3.02376
k__Bacteria;p__Bacteroidetes;c__Bacteroidia;o__Bacteroidales;f__RF16;g__	0.974415	1	6	6	12	5	6	0.897127	0.206176	3.71513	1	1	0.139817	-0.00196813	0.0828137
k__Bacteria;p__Proteobacteria;c__Betaproteobacteria;o__Rhodocyclales;f__Rhodocyclaceae;g__K82	0.924375	1	4	5	9	4	4	1.08891	0.194643	6.09124	1	1	0.121751	0.00523259	-0.17366
k__Bacteria;p__Proteobacteria;c__Alphaproteobacteria;Other;Other;Other	0.830821	1	5	3	8	3	3	1.0876	0.140832	8.40038	1	1	-0.168684	-0.00719462	2.86099
k__Bacteria;p__Firmicutes;c__Clostridia;o__Clostridiales;f__[Tissierellaceae];g__1-68	0.959105	1	3	3	6	2	2	1.08633	0.0768326	15.3603	1	1	-0.0273259	0.00243674	1.09858
k__Bacteria;p__Firmicutes;c__Bacilli;o__Gemellales;Other;Other	0.962675	1	3	3	6	2	3	0.716578	0.0582415	6.4515	1	1	0.0934998	0.00219651	-0.261038
k__Bacteria;p__Proteobacteria;c__Betaproteobacteria;o__Burkholderiales;f__Comamonadaceae;g__Acidovorax	0.844534	1	2	2	4	2	2	1.08633	0.0768326	15.3603	1	1	-0.0900742	0.00613862	1.58198
k__Bacteria;p__Firmicutes;Other;Other;Other;Other	0.875025	1	2	2	4	2	2	1.08633	0.0768326	15.3603	1	1	0.0738997	-0.00583378	-0.219903
k__Bacteria;p__Actinobacteria;c__Actinobacteria;o__Actinomycetales;f__Dietziaceae;g__Dietzia	0.931073	1	2	2	4	1	1	1.0851	0.0136463	86.2758	1	1	-0.0376174	0.00355212	0.918097
k__Bacteria;p__Proteobacteria;c__Alphaproteobacteria;o__Rhodobacterales;f__Rhodobacteraceae;Other	0.950555	1	2	2	4	2	2	1.08633	0.0768326	15.3603	1	1	-0.0471119	0.00213677	1.13858
k__Bacteria;p__Firmicutes;c__Bacilli;o__Lactobacillales;f__Aerococcaceae;g__Facklamia	0.977498	1	2	2	4	2	1	2.19154	0.111785	131.542	0.607579	1	-0.0888903	0.000983147	1.5586
k__Bacteria;p__Actinobacteria;c__Actinobacteria;o__Actinomycetales;f__Actinomycetaceae;g__	0.825055	1	1	1	2	1	1	1.0851	0.0136463	86.2758	1	1	-0.0592065	0.00531472	0.964315
k__Bacteria;p__Actinobacteria;c__Actinobacteria;o__Actinomycetales;f__Dermacoccaceae;g__Dermacoccus	0.870629	1	1	1	2	1	1	1.0851	0.0136463	86.2758	1	1	-0.0500515	0.0040114	0.869115
k__Bacteria;p__Gemmatimonadetes;c__Gemm-3;o__;f__;g__	0.870629	1	1	1	2	1	1	1.0851	0.0136463	86.2758	1	1	-0.0500515	0.0040114	0.869115
k__Bacteria;p__Fusobacteria;c__Fusobacteriia;o__Fusobacteriales;f__Leptotrichiaceae;g__	0.91368	1	1	1	2	1	1	1.0851	0.0136463	86.2758	1	1	0.0364122	-0.00290694	-0.0989268
k__Bacteria;p__Firmicutes;c__Clostridia;o__Clostridiales;f__Dehalobacteriaceae;g__Dehalobacterium	0.94297	1	1	1	2	1	1	1.0851	0.0136463	86.2758	1	1	0.0254374	-0.00192034	0.0266651
k__Bacteria;p__Proteobacteria;c__Betaproteobacteria;o__Neisseriales;f__Neisseriaceae;g__Vogesella	0.956006	1	1	1	2	1	1	1.0851	0.0136463	86.2758	1	1	-0.0278839	0.0014183	0.631779
k__Bacteria;p__Actinobacteria;c__Actinobacteria;o__Actinomycetales;f__Nocardioidaceae;g__Nocardioides	0.968118	1	1	1	2	1	1	1.0851	0.0136463	86.2758	1	1	0.016407	-0.00107131	0.129062
k__Bacteria;p__Proteobacteria;c__Alphaproteobacteria;o__Sphingomonadales;f__Sphingomonadaceae;g__Novosphingobium	0.969026	1	1	1	2	1	1	1.0851	0.0136463	86.2758	1	1	-0.0243526	0.00100334	0.59356
k__Bacteria;p__Proteobacteria;c__Betaproteobacteria;o__Burkholderiales;f__Oxalobacteraceae;g__Cupriavidus	0.969655	1	1	1	2	1	1	1.0851	0.0136463	86.2758	1	1	-0.0234522	0.000984332	0.583308
k__Bacteria;p__Proteobacteria;c__Alphaproteobacteria;o__Rhodospirillales;f__Acetobacteraceae;g__	0.973858	1	1	1	2	1	1	1.0851	0.0136463	86.2758	1	1	0.00558487	-0.000873055	0.255913
k__Bacteria;p__Proteobacteria;c__Alphaproteobacteria;o__Sphingomonadales;f__Sphingomonadaceae;g__Sphingopyxis	0.986733	1	1	1	2	1	1	1.0851	0.0136463	86.2758	1	1	-0.0173957	0.000433667	0.516551
k__Archaea;p__Euryarchaeota;c__Halobacteria;o__Halobacteriales;f__Halobacteriaceae;g__Haloquadratum	1	1	0	0	0	0	0	0	0	Inf	1	1	0	0	0
k__Archaea;p__Euryarchaeota;c__Methanobacteria;o__Methanobacteriales;f__Methanobacteriaceae;g__Methanosphaera	1	1	0	0	0	0	0	0	0	Inf	1	1	0	0	0
k__Bacteria;p__Acidobacteria;c__Solibacteres;o__Solibacterales;f__;g__	1	1	0	0	0	0	0	0	0	Inf	1	1	0	0	0
k__Bacteria;p__Actinobacteria;c__Actinobacteria;Other;Other;Other	1	1	0	0	0	0	0	0	0	Inf	1	1	0	0	0
k__Bacteria;p__Actinobacteria;c__Actinobacteria;o__Actinomycetales;f__Intrasporangiaceae;g__	1	1	0	0	0	0	0	0	0	Inf	1	1	0	0	0
k__Bacteria;p__Actinobacteria;c__Actinobacteria;o__Actinomycetales;f__Microbacteriaceae;g__Leucobacter	1	1	0	0	0	0	0	0	0	Inf	1	1	0	0	0
k__Bacteria;p__Actinobacteria;c__Actinobacteria;o__Actinomycetales;f__Sporichthyaceae;g__	1	1	0	0	0	0	0	0	0	Inf	1	1	0	0	0
k__Bacteria;p__Actinobacteria;c__Coriobacteriia;o__Coriobacteriales;f__Coriobacteriaceae;g__Slackia	1	1	0	0	0	0	0	0	0	Inf	1	1	0	0	0
k__Bacteria;p__Bacteroidetes;c__Bacteroidia;o__Bacteroidales;f__Porphyromonadaceae;g__Paludibacter	1	1	0	0	0	0	0	0	0	Inf	1	1	0	0	0
k__Bacteria;p__Bacteroidetes;c__Bacteroidia;o__Bacteroidales;f__[Paraprevotellaceae];g__Paraprevotella	1	1	0	0	0	0	0	0	0	Inf	1	1	0	0	0
k__Bacteria;p__Bacteroidetes;c__Flavobacteriia;o__Flavobacteriales;f__Cryomorphaceae;g__Fluviicola	1	1	0	0	0	0	0	0	0	Inf	1	1	0	0	0
k__Bacteria;p__Bacteroidetes;c__Flavobacteriia;o__Flavobacteriales;f__Flavobacteriaceae;g__Myroides	1	1	0	0	0	0	0	0	0	Inf	1	1	0	0	0
k__Bacteria;p__Elusimicrobia;c__Elusimicrobia;o__Elusimicrobiales;f__Elusimicrobiaceae;g__	1	1	0	0	0	0	0	0	0	Inf	1	1	0	0	0
k__Bacteria;p__Firmicutes;c__Bacilli;o__Bacillales;f__Bacillaceae;g__Pontibacillus	1	1	0	0	0	0	0	0	0	Inf	1	1	0	0	0
k__Bacteria;p__Firmicutes;c__Bacilli;o__Lactobacillales;f__Aerococcaceae;g__	1	1	0	0	0	0	0	0	0	Inf	1	1	0	0	0
k__Bacteria;p__Firmicutes;c__Clostridia;o__Clostridiales;f__Caldicoprobacteraceae;g__Caldicoprobacter	1	1	0	0	0	0	0	0	0	Inf	1	1	0	0	0
k__Bacteria;p__Firmicutes;c__Clostridia;o__Clostridiales;f__Dehalobacteriaceae;g__	1	1	0	0	0	0	0	0	0	Inf	1	1	0	0	0
k__Bacteria;p__Firmicutes;c__Clostridia;o__Clostridiales;f__EtOH8;g__	1	1	0	0	0	0	0	0	0	Inf	1	1	0	0	0
k__Bacteria;p__Firmicutes;c__Clostridia;o__Clostridiales;f__Eubacteriaceae;g__Anaerofustis	1	1	0	0	0	0	0	0	0	Inf	1	1	0	0	0
k__Bacteria;p__Firmicutes;c__Clostridia;o__Clostridiales;f__Peptococcaceae;g__	1	1	0	0	0	0	0	0	0	Inf	1	1	0	0	0
k__Bacteria;p__Firmicutes;c__Clostridia;o__Clostridiales;f__Veillonellaceae;g__Thermosinus	1	1	0	0	0	0	0	0	0	Inf	1	1	0	0	0
k__Bacteria;p__Firmicutes;c__Clostridia;o__Clostridiales;f__[Mogibacteriaceae];g__Anaerovorax	1	1	0	0	0	0	0	0	0	Inf	1	1	0	0	0
k__Bacteria;p__Firmicutes;c__Clostridia;o__Clostridiales;f__[Tissierellaceae];g__Tissierella_Soehngenia	1	1	0	0	0	0	0	0	0	Inf	1	1	0	0	0
k__Bacteria;p__Firmicutes;c__Clostridia;o__SHA-98;f__;g__	1	1	0	0	0	0	0	0	0	Inf	1	1	0	0	0
k__Bacteria;p__Firmicutes;c__Erysipelotrichi;o__Erysipelotrichales;f__Erysipelotrichaceae;g__cc_115	1	1	0	0	0	0	0	0	0	Inf	1	1	0	0	0
k__Bacteria;p__Fusobacteria;c__Fusobacteriia;o__Fusobacteriales;f__Fusobacteriaceae;Other	1	1	0	0	0	0	0	0	0	Inf	1	1	0	0	0
k__Bacteria;p__Proteobacteria;c__Alphaproteobacteria;o__Rhizobiales;f__Phyllobacteriaceae;g__	1	1	0	0	0	0	0	0	0	Inf	1	1	0	0	0
k__Bacteria;p__Proteobacteria;c__Alphaproteobacteria;o__Rhodospirillales;f__Rhodospirillaceae;g__Skermanella	1	1	0	0	0	0	0	0	0	Inf	1	1	0	0	0
k__Bacteria;p__Proteobacteria;c__Betaproteobacteria;o__Burkholderiales;f__Comamonadaceae;g__Hydrogenophaga	1	1	0	0	0	0	0	0	0	Inf	1	1	0	0	0
k__Bacteria;p__Proteobacteria;c__Betaproteobacteria;o__Procabacteriales;f__Procabacteriaceae;g__	1	1	0	0	0	0	0	0	0	Inf	1	1	0	0	0
k__Bacteria;p__Proteobacteria;c__Betaproteobacteria;o__Rhodocyclales;f__Rhodocyclaceae;g__Hydrogenophilus	1	1	0	0	0	0	0	0	0	Inf	1	1	0	0	0
k__Bacteria;p__Proteobacteria;c__Betaproteobacteria;o__Rhodocyclales;f__Rhodocyclaceae;g__Methyloversatilis	1	1	0	0	0	0	0	0	0	Inf	1	1	0	0	0
k__Bacteria;p__Proteobacteria;c__Gammaproteobacteria;o__Aeromonadales;f__Succinivibrionaceae;g__Ruminobacter	1	1	0	0	0	0	0	0	0	Inf	1	1	0	0	0
k__Bacteria;p__Synergistetes;c__Synergistia;o__Synergistales;f__Synergistaceae;g__	1	1	0	0	0	0	0	0	0	Inf	1	1	0	0	0
k__Bacteria;p__Tenericutes;c__RF3;o__ML615J-28;f__;g__	1	1	0	0	0	0	0	0	0	Inf	1	1	0	0	0
k__Bacteria;p__Thermotogae;c__Thermotogae;o__Thermotogales;f__Thermotogaceae;g__Fervidobacterium	1	1	0	0	0	0	0	0	0	Inf	1	1	0	0	0

## Sheet: Day 7 vs. Day 90
Taxa	pvalues	adjPvalues	MGS_category90	counts in group 0	counts in group 1	Total Counts	+samples in group 0	+samples in group 1	oddsRatio	lower	upper	fisherP	fisherAdjP	(Intercept)	scalingFactor
k__Bacteria;p__Actinobacteria;c__Coriobacteriia;o__Coriobacteriales;f__Coriobacteriaceae;g__Atopobium	1.63283e-13	6.95586e-11	1.59043	3	196	199	3	32	0.0275875	0.00492658	0.10073	3.93864e-13	1.67786e-10	-0.25512	4.15413
k__Bacteria;p__Firmicutes;c__Bacilli;o__Bacillales;f__Staphylococcaceae;g__Staphylococcus	1.49144e-10	3.17677e-08	-3.72431	89160	484	89644	69	49	0.705926	0.147167	2.81493	0.760545	1	6.76617	-3.29023
k__Bacteria;p__Firmicutes;c__Clostridia;o__Clostridiales;f__Veillonellaceae;g__Veillonella	4.12091e-10	5.85169e-08	2.52496	337	4321	4658	40	45	0.194638	0.0697918	0.488226	0.000141827	0.0131662	0.557724	10.03
k__Bacteria;p__Actinobacteria;c__Actinobacteria;o__Actinomycetales;f__Actinomycetaceae;g__Actinomyces	1.13487e-07	9.66912e-06	2.42925	5571	4470	10041	27	37	0.236381	0.10244	0.525523	0.000154533	0.0131662	0.866729	1.57739
k__Bacteria;p__Firmicutes;c__Bacilli;o__Bacillales;Other;Other	1.08779e-07	9.66912e-06	-2.00169	1807	38	1845	48	18	3.18806	1.45862	7.166	0.00227759	0.121281	3.07074	-3.91893
k__Bacteria;p__Firmicutes;c__Bacilli;o__Bacillales;f__Planococcaceae;g__	6.8513e-07	4.86442e-05	-2.42537	53796	1673	55469	75	53	0	0	7.73902	0.513298	1	6.2693	3.14563
k__Bacteria;p__Firmicutes;c__Bacilli;o__Lactobacillales;f__Aerococcaceae;g__Alloiococcus	1.07059e-06	6.5153e-05	0.887791	6	95	101	2	17	0.0576934	0.00615272	0.263431	3.30394e-06	0.00070374	0.101078	-0.130187
k__Bacteria;p__Bacteroidetes;c__Bacteroidia;o__Bacteroidales;f__[Paraprevotellaceae];g__YRC22	1.55464e-06	8.27848e-05	0.30915	0	10	10	0	9	0	0	0.309962	0.000201285	0.0142912	-0.00233329	0.0292483
k__Bacteria;p__Firmicutes;c__Bacilli;o__Lactobacillales;f__Lactobacillaceae;g__Lactobacillus	2.03723e-06	9.28555e-05	2.50109	142239	43533	185772	76	53	0	0	56.6111	1	1	2.05348	34.9717
k__Bacteria;p__Proteobacteria;c__Gammaproteobacteria;o__Enterobacteriales;f__Enterobacteriaceae;g__Trabulsiella	2.17971e-06	9.28555e-05	0.536937	0	28	28	0	11	0	0	0.233805	2.6228e-05	0.00372438	0.0714808	-0.896026
k__Bacteria;p__Proteobacteria;c__Alphaproteobacteria;o__Rhizobiales;f__Rhizobiaceae;g__Agrobacterium	1.57512e-05	0.000610002	-0.331559	39	0	39	9	0	Inf	1.45062	Inf	0.0106284	0.323406	-0.570269	11.0872
k__Bacteria;p__Proteobacteria;c__Betaproteobacteria;o__Burkholderiales;f__Oxalobacteraceae;g__	0.000107985	0.00383348	-0.529475	186	28	214	22	9	1.94579	0.766496	5.30802	0.14684	0.886194	-0.708625	20.133
k__Bacteria;p__Proteobacteria;c__Gammaproteobacteria;o__Alteromonadales;f__Shewanellaceae;g__Shewanella	0.000121063	0.00396714	-0.337002	37	7	44	21	4	4.54645	1.39998	19.4646	0.0059998	0.232356	-0.242183	9.03775
k__Bacteria;p__Actinobacteria;c__Actinobacteria;o__Bifidobacteriales;f__Bifidobacteriaceae;g__Bifidobacterium;s__Breve	0.000134646	0.00409709	3.27219	274402	185918	460320	41	41	0.336168	0.138644	0.77368	0.00574303	0.232356	3.54911	35.2602
k__Bacteria;p__Proteobacteria;c__Gammaproteobacteria;o__Pseudomonadales;f__Moraxellaceae;g__Moraxella	0.000161908	0.00459817	-0.308022	41	3	44	13	3	3.35739	0.85729	19.3587	0.0625329	0.88107	-0.487366	10.8785
k__Bacteria;p__Actinobacteria;c__Coriobacteriia;o__Coriobacteriales;f__Coriobacteriaceae;g__Eggerthella	0.000201607	0.00536779	0.768239	28	144	172	9	14	0.371683	0.128924	1.02013	0.0369402	0.749358	-0.572316	10.4336
k__Bacteria;p__Actinobacteria;c__Coriobacteriia;o__Coriobacteriales;f__Coriobacteriaceae;g__Collinsella	0.000295035	0.00730258	1.21713	83	1266	1349	29	26	0.629711	0.290881	1.35475	0.211001	0.979592	0.334525	6.4202
k__Bacteria;p__Firmicutes;c__Clostridia;o__Clostridiales;f__[Tissierellaceae];g__Finegoldia	0.00030856	0.00730258	0.676183	14	204	218	8	18	0.228248	0.0776721	0.616728	0.00151101	0.0919557	-0.0399732	3.45713
k__Bacteria;p__Bacteroidetes;c__Bacteroidia;o__Bacteroidales;f__[Paraprevotellaceae];g__[Prevotella]	0.000626623	0.0140495	-0.421958	132	20	152	22	8	2.23659	0.857124	6.38882	0.0912106	0.886194	-0.630797	17.5895
k__Bacteria;p__Firmicutes;c__Clostridia;o__Clostridiales;f__Lachnospiraceae;g__Lachnospira	0.00141246	0.0273503	0.405604	20	41	61	14	21	0.341654	0.140141	0.809416	0.00890565	0.316151	0.0536066	4.03708
k__Bacteria;p__Actinobacteria;c__Actinobacteria;o__Actinomycetales;f__Actinomycetaceae;g__Varibaculum	0.00139381	0.0273503	0.488333	1	52	53	1	5	0.128163	0.00264211	1.19502	0.0409033	0.782063	0.143195	-1.47743
k__Bacteria;p__Firmicutes;c__Clostridia;o__Clostridiales;f__[Tissierellaceae];g__ph2	0.00132249	0.0273503	-0.141269	11	0	11	6	0	Inf	0.83498	Inf	0.0806614	0.88107	-0.345898	5.9893
k__Bacteria;p__Firmicutes;c__Bacilli;o__Lactobacillales;f__Carnobacteriaceae;Other	0.00178011	0.0329707	-0.40973	35	0	35	10	0	Inf	1.66884	Inf	0.00547192	0.232356	0.331398	0.963019
k__Bacteria;p__Actinobacteria;c__Actinobacteria;o__Bifidobacteriales;f__Bifidobacteriaceae;g__Bifidobacterium;s__Infantis	0.00220275	0.0390989	1.60334	58.2131	18143.8	18202	14	8	1.24789	0.44386	3.73977	0.812521	1	0.850744	-4.11514
k__Bacteria;p__Firmicutes;c__Clostridia;o__Clostridiales;f__[Tissierellaceae];g__Anaerococcus	0.00248689	0.0421245	0.749702	36	3572	3608	15	22	0.343934	0.143642	0.802334	0.00966854	0.316831	-0.434339	10.3464
k__Bacteria;p__Firmicutes;c__Clostridia;o__Clostridiales;f__Lachnospiraceae;Other	0.00266986	0.0421245	0.861049	172	1789	1961	37	36	0.439634	0.196067	0.959973	0.0311537	0.663573	-0.1052	15.9307
k__Bacteria;p__Firmicutes;c__Bacilli;o__Bacillales;f__Staphylococcaceae;g__Salinicoccus	0.00259342	0.0421245	-0.728817	391	5	396	16	3	4.32881	1.14575	24.4842	0.0216764	0.577135	0.843266	0.350844
k__Bacteria;p__Bacteroidetes;c__Bacteroidia;o__Bacteroidales;f__Porphyromonadaceae;g__Porphyromonas	0.00279682	0.0425516	-0.178981	14	0	14	5	0	Inf	0.643203	Inf	0.0790498	0.88107	-0.364221	6.67821
k__Bacteria;p__Actinobacteria;c__Actinobacteria;o__Actinomycetales;f__Geodermatophilaceae;g__	0.00310616	0.0456284	-0.12698	8	0	8	5	0	Inf	0.643203	Inf	0.0790498	0.88107	-0.266785	4.84101
k__Bacteria;p__Bacteroidetes;c__Flavobacteriia;o__Flavobacteriales;f__Flavobacteriaceae;g__Flavobacterium	0.00328735	0.0466804	-0.145817	12	0	12	5	0	Inf	0.643203	Inf	0.0790498	0.88107	-0.368136	6.31861
k__Bacteria;p__Proteobacteria;c__Epsilonproteobacteria;o__Campylobacterales;f__Campylobacteraceae;g__Arcobacter	0.00370156	0.0508666	-0.243671	25	3	28	12	3	3.05377	0.767075	17.7564	0.0989393	0.886194	-0.247411	7.27749
k__Bacteria;p__Firmicutes;c__Clostridia;o__Clostridiales;f__Ruminococcaceae;g__	0.00408986	0.0512435	0.35269	1119	647	1766	73	53	0	0	2.17769	0.144917	0.886194	1.31712	21.3235
k__Bacteria;p__Proteobacteria;c__Deltaproteobacteria;o__Bdellovibrionales;f__Bacteriovoracaceae;g__	0.00388247	0.0512435	-0.0898488	6	0	6	4	0	Inf	0.459202	Inf	0.144917	0.886194	-0.280382	4.55167
k__Bacteria;p__Proteobacteria;c__Alphaproteobacteria;o__RF32;f__;g__	0.00397902	0.0512435	0.107334	0	3	3	0	3	0	0	1.63987	0.0654797	0.88107	0.0138737	-0.17391
k__Bacteria;p__Firmicutes;c__Bacilli;o__Lactobacillales;f__Lactobacillaceae;g__Pediococcus	0.00428664	0.0521745	-0.366327	47	2	49	10	1	7.67306	1.03266	342.631	0.0273095	0.612309	-0.217558	7.84702
k__Bacteria;p__Proteobacteria;c__Gammaproteobacteria;o__Oceanospirillales;f__Halomonadaceae;g__Halomonas	0.0057658	0.0671613	-0.377693	165	55	220	52	28	1.84811	0.848822	4.05816	0.101585	0.886194	0.365878	12.178
k__Bacteria;p__Proteobacteria;c__Gammaproteobacteria;o__Oceanospirillales;f__Halomonadaceae;g__	0.00583326	0.0671613	0.154864	2	6	8	2	6	0.211406	0.0200787	1.2451	0.0621675	0.88107	-0.0605107	1.34281
k__Bacteria;p__Firmicutes;c__Clostridia;o__Clostridiales;f__Lachnospiraceae;g__	0.00610066	0.0683916	0.857373	6266	9510	15776	72	51	0.567039	0.0520874	3.6309	0.6999	1	1.06472	25.5692
k__Bacteria;p__Proteobacteria;c__Alphaproteobacteria;o__Rhizobiales;f__Hyphomicrobiaceae;g__Devosia	0.00645607	0.0705202	-0.144004	15	2	17	8	2	2.93499	0.553064	29.525	0.19847	0.979592	-0.35755	6.91922
k__Bacteria;p__Proteobacteria;c__Gammaproteobacteria;o__Alteromonadales;f__[Chromatiaceae];g__Rheinheimera	0.00724994	0.0753287	-0.212437	38	6	44	9	3	2.19355	0.513036	13.2334	0.35788	1	-0.613831	11.6182
k__Bacteria;p__Firmicutes;c__Clostridia;o__Clostridiales;f__Veillonellaceae;g__Mitsuokella	0.00710893	0.0753287	-0.211279	33	6	39	11	2	4.21076	0.86191	40.7779	0.0726573	0.88107	-0.524489	10.3885
k__Bacteria;p__Actinobacteria;c__Actinobacteria;o__Bifidobacteriales;f__Bifidobacteriaceae;g__Scardovia	0.00914478	0.0905971	0.511107	4	259	263	3	5	0.392104	0.058194	2.12154	0.269886	1	-0.274371	4.29237
k__Bacteria;p__Actinobacteria;c__Actinobacteria;o__Actinomycetales;f__Micrococcaceae;g__Micrococcus	0.00897978	0.0905971	0.18255	2	8	10	2	5	0.258714	0.023767	1.65713	0.120444	0.886194	0.0887067	-0.476639
k__Bacteria;p__Firmicutes;c__Clostridia;o__Clostridiales;f__Lachnospiraceae;g__Blautia	0.0100835	0.0937451	0.977274	4782	9895	14677	68	52	0.146897	0.00325819	1.11838	0.0473016	0.827079	0.847957	18.4614
k__Bacteria;p__Proteobacteria;c__Gammaproteobacteria;o__Pseudomonadales;f__Moraxellaceae;g__	0.0098202	0.0937451	-0.137898	24	4	28	6	2	2.14333	0.364148	22.5491	0.471044	1	-0.643024	10.5595
k__Bacteria;p__Firmicutes;c__Bacilli;o__Gemellales;f__;g__	0.0101227	0.0937451	-0.218402	13	0	13	6	0	Inf	0.83498	Inf	0.0806614	0.88107	0.291664	-0.900692
k__Bacteria;p__Proteobacteria;c__Alphaproteobacteria;o__Rhizobiales;f__Rhizobiaceae;g__	0.0107635	0.0975582	-0.116083	8	0	8	4	0	Inf	0.459202	Inf	0.144917	0.886194	-0.288836	4.97813
k__Bacteria;p__Proteobacteria;c__Alphaproteobacteria;o__Rhodobacterales;f__Rhodobacteraceae;g__Rhodobacter	0.0116117	0.103054	-0.0996577	7	0	7	4	0	Inf	0.459202	Inf	0.144917	0.886194	-0.280387	4.67233
k__Bacteria;p__Firmicutes;c__Bacilli;o__Gemellales;f__Gemellaceae;g__Gemella	0.0124002	0.107806	-0.276314	23	2	25	10	2	3.77302	0.75563	36.8731	0.121074	0.886194	0.402048	-0.643725
k__Bacteria;p__Proteobacteria;c__Gammaproteobacteria;o__Enterobacteriales;f__Enterobacteriaceae;g__	0.0138183	0.10923	1.36206	240122	137437	377559	76	53	0	0	56.6111	1	1	7.79564	11.394
k__Bacteria;p__Firmicutes;c__Clostridia;o__Clostridiales;f__Lachnospiraceae;g__Dorea	0.0134601	0.10923	0.528733	207	356	563	28	28	0.512915	0.235594	1.10407	0.073063	0.88107	-0.720096	21.0232
k__Bacteria;p__Actinobacteria;c__Actinobacteria;o__Actinomycetales;f__Dermabacteraceae;g__	0.0138461	0.10923	0.409368	1	101	102	1	3	0.221812	0.00412994	2.85078	0.303719	1	-0.357283	4.78631
k__Bacteria;p__Firmicutes;c__Bacilli;o__Bacillales;f__Bacillaceae;g__Virgibacillus	0.0128956	0.10923	-0.214426	26	6	32	14	5	2.12169	0.663453	8.05879	0.210336	0.979592	-0.209258	7.27357
k__Bacteria;p__Actinobacteria;c__Actinobacteria;o__Actinomycetales;f__Nocardioidaceae;g__	0.0132192	0.10923	-0.125654	10	0	10	4	0	Inf	0.459202	Inf	0.144917	0.886194	-0.336455	5.68124
k__Bacteria;p__Firmicutes;c__Clostridia;o__Clostridiales;f__Veillonellaceae;g__Dialister	0.0146902	0.112318	0.44408	84	200	284	34	33	0.481976	0.219765	1.03767	0.050479	0.827079	0.155037	9.45953
k__Bacteria;p__Proteobacteria;c__Betaproteobacteria;o__Burkholderiales;f__Comamonadaceae;g__Limnohabitans	0.0147648	0.112318	-0.156955	10	0	10	5	0	Inf	0.643203	Inf	0.0790498	0.88107	-0.162512	3.92757
k__Bacteria;p__Firmicutes;c__Clostridia;o__Clostridiales;f__;g__	0.0184211	0.125633	0.424352	710	706	1416	69	51	0.340717	0.0338696	1.80811	0.19847	0.979592	0.799207	20.6468
k__Bacteria;p__Actinobacteria;c__Actinobacteria;o__Bifidobacteriales;f__Bifidobacteriaceae;Other	0.0188744	0.125633	-0.325828	44	0	44	6	0	Inf	0.83498	Inf	0.0806614	0.88107	0.184608	1.73619
k__Bacteria;p__Actinobacteria;c__Actinobacteria;Other;Other;Other	0.0184313	0.125633	0.292446	0	31	31	0	2	0	0	3.64468	0.164341	0.886194	0.0476282	-0.59703
k__Bacteria;p__Bacteroidetes;c__Flavobacteriia;o__Flavobacteriales;f__[Weeksellaceae];g__Chryseobacterium	0.0187983	0.125633	-0.226627	25	1	26	7	1	5.14936	0.630134	238.521	0.140641	0.886194	-0.226289	5.86462
k__Bacteria;p__Firmicutes;c__Erysipelotrichi;o__Erysipelotrichales;f__Erysipelotrichaceae;g__Holdemania	0.0170236	0.125633	-0.0994292	5	0	5	4	0	Inf	0.459202	Inf	0.144917	0.886194	-0.142518	2.97454
k__Bacteria;p__Proteobacteria;c__Gammaproteobacteria;o__Enterobacteriales;f__Enterobacteriaceae;g__Serratia	0.0188709	0.125633	0.130683	0	5	5	0	2	0	0	3.64468	0.164341	0.886194	0.0229413	-0.287574
k__Bacteria;p__Actinobacteria;c__Actinobacteria;o__Actinomycetales;f__Intrasporangiaceae;g__Janibacter	0.0180603	0.125633	0.0729145	0	2	2	0	2	0	0	3.64468	0.164341	0.886194	0.0134488	-0.168584
k__Archaea;p__Euryarchaeota;c__Methanobacteria;o__Methanobacteriales;f__Methanobacteriaceae;g__Methanosphaera	0.0182901	0.125633	0.0728298	0	2	2	0	2	0	0	3.64468	0.164341	0.886194	0.00600496	-0.0752733
k__Bacteria;p__Proteobacteria;c__Alphaproteobacteria;o__Caulobacterales;f__Caulobacteraceae;g__Phenylobacterium	0.0193671	0.126929	-0.165514	78	13	91	11	7	1.09451	0.355904	3.59495	1	1	-0.971473	16.9768
k__Bacteria;p__Proteobacteria;c__Alphaproteobacteria;o__Rhizobiales;f__Phyllobacteriaceae;g__	0.0198033	0.127821	0.0711256	0	2	2	0	2	0	0	3.64468	0.164341	0.886194	-0.0424942	0.532673
k__Bacteria;p__Firmicutes;c__Erysipelotrichi;o__Erysipelotrichales;f__Erysipelotrichaceae;g__Sharpea	0.0205575	0.130709	-0.0990759	4	0	4	4	0	Inf	0.459202	Inf	0.144917	0.886194	0.0565386	0.522959
k__Bacteria;p__Firmicutes;c__Clostridia;o__Clostridiales;f__Ruminococcaceae;g__Anaerotruncus	0.0209554	0.131279	0.0683316	0	2	2	0	2	0	0	3.64468	0.164341	0.886194	-0.0798858	1.00139
k__Bacteria;p__Firmicutes;c__Clostridia;o__Clostridiales;f__Veillonellaceae;g__Acidaminococcus	0.0223288	0.137856	-0.156334	13	1	14	5	1	3.58183	0.384385	173.882	0.399937	1	-0.295895	5.85638
k__Bacteria;p__Proteobacteria;c__Alphaproteobacteria;o__Sphingomonadales;f__Erythrobacteraceae;g__	0.0244102	0.148554	-0.062475	3	0	3	3	0	Inf	0.285439	Inf	0.269946	1	-0.151488	2.63049
k__Bacteria;p__Proteobacteria;c__Betaproteobacteria;o__Rhodocyclales;f__Rhodocyclaceae;g__K82	0.0254561	0.152737	-0.112929	5	0	5	4	0	Inf	0.459202	Inf	0.144917	0.886194	0.124172	-0.138219
k__Bacteria;p__Firmicutes;c__Erysipelotrichi;o__Erysipelotrichales;f__Erysipelotrichaceae;g__p-75-a5	0.0263575	0.155558	-0.255202	158	25	183	18	11	1.16351	0.463608	3.02928	0.831344	1	-0.908013	19.7691
k__Bacteria;p__Firmicutes;c__Bacilli;o__Lactobacillales;f__Carnobacteriaceae;g__	0.0266567	0.155558	-0.171235	10	0	10	4	0	Inf	0.459202	Inf	0.144917	0.886194	0.121349	0.613302
k__Bacteria;p__Proteobacteria;c__Deltaproteobacteria;o__Desulfovibrionales;f__Desulfovibrionaceae;g__Bilophila	0.0270552	0.15575	0.297946	9	37	46	6	8	0.478169	0.127665	1.68952	0.250782	1	-0.120471	3.55381
k__Bacteria;p__Proteobacteria;c__Betaproteobacteria;o__Tremblayales;f__;g__	0.028249	0.160454	-0.183901	32	7	39	13	6	1.58566	0.515675	5.4755	0.454542	1	-0.368441	9.24002
k__Bacteria;p__Synergistetes;c__Synergistia;o__Synergistales;f__Synergistaceae;Other	0.0305655	0.171328	-0.107958	9	0	9	3	0	Inf	0.285439	Inf	0.269946	1	-0.342506	5.53807
k__Bacteria;p__Actinobacteria;c__Actinobacteria;o__Actinomycetales;f__Dermabacteraceae;g__Brachybacterium	0.0314403	0.173942	-0.0667665	3	0	3	3	0	Inf	0.285439	Inf	0.269946	1	-0.11286	2.20835
k__Bacteria;p__Proteobacteria;c__Gammaproteobacteria;o__Pasteurellales;f__Pasteurellaceae;g__	0.0327963	0.179118	0.29571	59	49	108	9	12	0.455085	0.154578	1.29305	0.144363	0.886194	-0.808825	14.7226
k__Bacteria;p__Firmicutes;c__Bacilli;o__Bacillales;f__Bacillaceae;g__Bacillus	0.0358465	0.193299	-0.269029	75	25	100	36	20	1.44463	0.670313	3.1571	0.368626	1	0.342244	6.7252
k__Bacteria;p__Proteobacteria;c__Alphaproteobacteria;o__Rhizobiales;f__Beijerinckiaceae;g__	0.0367954	0.193992	-0.138482	9	0	9	4	0	Inf	0.459202	Inf	0.144917	0.886194	-0.103932	2.98028
k__Bacteria;p__Firmicutes;c__Clostridia;o__Clostridiales;f__[Tissierellaceae];g__Helcococcus	0.0368858	0.193992	-0.0930936	7	1	8	6	1	4.35476	0.504796	205.751	0.239397	1	-0.20199	4.04356
k__Bacteria;p__Proteobacteria;c__Gammaproteobacteria;o__Enterobacteriales;f__Enterobacteriaceae;g__Proteus	0.0379287	0.197044	0.374252	23	73	96	13	12	0.696022	0.263462	1.84813	0.498354	1	0.413668	-0.23696
k__Bacteria;p__Firmicutes;c__Clostridia;o__Clostridiales;f__Christensenellaceae;g__Christensenella	0.0414443	0.212714	-0.0744791	3	0	3	3	0	Inf	0.285439	Inf	0.269946	1	-0.00934989	1.03061
k__Bacteria;p__Firmicutes;c__Bacilli;o__Lactobacillales;Other;Other	0.0430102	0.2164	-0.865152	20258	651	20909	54	32	1.5355	0.68993	3.42458	0.263661	1	2.16427	6.77674
k__Bacteria;p__Proteobacteria;c__Gammaproteobacteria;o__Pasteurellales;f__Pasteurellaceae;g__Haemophilus	0.0431783	0.2164	0.436475	260	267	527	50	42	0.487655	0.194022	1.16158	0.115801	0.886194	1.05657	3.72925
k__Bacteria;p__Firmicutes;c__Bacilli;o__Bacillales;f__Bacillaceae;g__	0.0439572	0.217741	-0.274842	96	13	109	17	13	0.872725	0.354114	2.18725	0.833014	1	-0.343228	12.2123
k__Bacteria;p__Proteobacteria;c__Alphaproteobacteria;o__Rhizobiales;f__Methylobacteriaceae;g__Methylobacterium	0.0458816	0.224661	-0.081717	4	0	4	3	0	Inf	0.285439	Inf	0.269946	1	-0.102645	2.26657
k__Bacteria;p__Firmicutes;c__Bacilli;o__Gemellales;Other;Other	0.0474665	0.229781	-0.0744549	3	0	3	3	0	Inf	0.285439	Inf	0.269946	1	0.0960345	-0.265303
k__Bacteria;p__Firmicutes;c__Erysipelotrichi;o__Erysipelotrichales;f__Erysipelotrichaceae;g__Bulleidia	0.0505514	0.241965	0.257835	37	78	115	16	16	0.608979	0.251166	1.4717	0.300219	1	-0.499929	11.3042
k__Bacteria;p__Proteobacteria;c__Alphaproteobacteria;o__Sphingomonadales;f__Sphingomonadaceae;g__Sphingomonas	0.0516055	0.244266	-0.127725	17	2	19	7	1	5.14936	0.630134	238.521	0.140641	0.886194	-0.398055	7.15919
k__Bacteria;p__Firmicutes;c__Erysipelotrichi;o__Erysipelotrichales;f__Erysipelotrichaceae;g__[Eubacterium]	0.0527813	0.247086	-0.443837	717	186	903	40	18	2.09	0.962895	4.64138	0.049595	0.827079	-0.611687	26.7812
k__Bacteria;p__Firmicutes;c__Bacilli;o__Lactobacillales;f__Aerococcaceae;g__Aerococcus	0.0555993	0.249319	-0.12709	29	8	37	10	3	2.47174	0.59499	14.6966	0.237836	1	-0.613959	10.9854
k__Bacteria;p__Proteobacteria;c__Alphaproteobacteria;o__Rhodobacterales;f__Rhodobacteraceae;g__Paracoccus	0.0547826	0.249319	-0.10147	13	2	15	5	2	1.76355	0.275414	19.1985	0.6999	1	-0.413575	7.01402
k__Bacteria;p__Actinobacteria;c__Actinobacteria;o__Actinomycetales;f__Actinomycetaceae;g__Arcanobacterium	0.0553759	0.249319	-0.0930434	12	2	14	7	2	2.53366	0.456826	25.9858	0.308558	1	-0.348844	6.20751
k__Bacteria;p__Proteobacteria;c__Gammaproteobacteria;o__Pasteurellales;f__Pasteurellaceae;g__Mannheimia	0.0541027	0.249319	0.081932	1	3	4	1	3	0.221812	0.00412994	2.85078	0.303719	1	0.0542469	-0.359681
k__Bacteria;p__Firmicutes;c__Clostridia;o__Clostridiales;f__Lachnospiraceae;g__[Ruminococcus]	0.0616611	0.250168	0.667508	885	8562	9447	50	33	1.12133	0.50724	2.46377	0.852967	1	-0.254828	26.8757
k__Bacteria;p__Proteobacteria;c__Gammaproteobacteria;o__Pasteurellales;f__Pasteurellaceae;g__Aggregatibacter	0.0572924	0.250168	0.399892	231	295	526	54	38	0.927342	0.39459	2.13741	1	1	2.21314	-5.09244
k__Bacteria;p__Cyanobacteria;c__4C0d-2;o__YS2;f__;g__	0.0613085	0.250168	-0.141778	30	7	37	10	4	1.82035	0.488681	8.42383	0.397717	1	-0.529984	10.2546
k__Bacteria;p__Proteobacteria;c__Gammaproteobacteria;o__Pasteurellales;f__Pasteurellaceae;Other	0.0604023	0.250168	0.209502	10	18	28	7	8	0.565093	0.162077	1.92141	0.402888	1	0.268156	-0.815546
k__Bacteria;p__Firmicutes;c__Clostridia;o__Clostridiales;f__Lachnospiraceae;g__Lachnobacterium	0.0600599	0.250168	0.0798237	1	3	4	1	3	0.221812	0.00412994	2.85078	0.303719	1	-0.0124085	0.478528
k__Bacteria;p__Proteobacteria;c__Alphaproteobacteria;o__Caulobacterales;f__Caulobacteraceae;g__Brevundimonas	0.0608191	0.250168	-0.0672284	4	0	4	2	0	Inf	0.129215	Inf	0.513298	1	-0.21723	3.49717
k__Bacteria;p__Proteobacteria;c__Gammaproteobacteria;o__Enterobacteriales;f__Enterobacteriaceae;g__Dickeya	0.0593307	0.250168	-0.0420976	2	0	2	2	0	Inf	0.129215	Inf	0.513298	1	-0.139252	2.22953
k__Bacteria;p__Bacteroidetes;c__Flavobacteriia;o__Flavobacteriales;f__[Weeksellaceae];g__	0.0600113	0.250168	-0.0422352	2	0	2	2	0	Inf	0.129215	Inf	0.513298	1	-0.138305	2.21958
k__Bacteria;p__Proteobacteria;c__Betaproteobacteria;o__Burkholderiales;f__Comamonadaceae;g__Acidovorax	0.0608913	0.250168	-0.0424164	2	0	2	2	0	Inf	0.129215	Inf	0.513298	1	-0.137057	2.20647
k__Bacteria;p__Proteobacteria;c__Gammaproteobacteria;o__Alteromonadales;f__[Chromatiaceae];Other	0.0608913	0.250168	-0.0424164	2	0	2	2	0	Inf	0.129215	Inf	0.513298	1	-0.137057	2.20647
k__Bacteria;p__[Thermi];c__Deinococci;o__Thermales;f__Thermaceae;g__Meiothermus	0.0641308	0.257733	0.169341	6	13	19	5	6	0.546633	0.124355	2.28584	0.353965	1	-0.0947274	2.76935
k__Bacteria;p__Actinobacteria;c__Actinobacteria;o__Actinomycetales;f__Microbacteriaceae;Other	0.0665826	0.265086	-0.144806	39	6	45	6	2	2.14333	0.364148	22.5491	0.471044	1	-0.736655	12.0219
k__Bacteria;p__Proteobacteria;c__Alphaproteobacteria;o__Kiloniellales;f__Kiloniellaceae;g__Thalassospira	0.0680263	0.268326	-0.043979	2	0	2	2	0	Inf	0.129215	Inf	0.513298	1	-0.12475	2.07437
k__Bacteria;p__Lentisphaerae;c__[Lentisphaeria];o__Victivallales;f__Victivallaceae;g__	0.0691537	0.27027	-0.078665	5	0	5	2	0	Inf	0.129215	Inf	0.513298	1	-0.228001	3.7702
k__Bacteria;p__Actinobacteria;c__Actinobacteria;o__Bifidobacteriales;f__Bifidobacteriaceae;g__Bifidobacterium;s__Unknown	0.0706064	0.270976	-1.32525	19720.9	4496.49	24217.4	32	15	1.79342	0.802604	4.12855	0.140093	0.886194	4.34073	0.360587
k__Bacteria;p__Proteobacteria;c__Gammaproteobacteria;o__Pseudomonadales;f__Pseudomonadaceae;g__	0.070287	0.270976	-0.209792	164	38	202	27	19	0.966551	0.438134	2.15185	1	1	-0.673033	19.1741
k__Bacteria;p__Actinobacteria;c__Actinobacteria;o__Actinomycetales;f__Micrococcaceae;g__	0.0719242	0.273569	-0.215367	58	18	76	22	9	1.94579	0.766496	5.30802	0.14684	0.886194	-0.23959	10.4726
k__Bacteria;p__Actinobacteria;c__Actinobacteria;o__Actinomycetales;f__Actinomycetaceae;g__Trueperella	0.077222	0.29112	-0.142131	80	16	96	10	6	1.16776	0.355386	4.19284	1	1	-0.99287	17.406
k__Bacteria;p__Firmicutes;c__Bacilli;o__Lactobacillales;f__Enterococcaceae;g__Enterococcus	0.0805352	0.291215	-1.09893	271992	32559	304551	76	53	0	0	56.6111	1	1	6.6478	17.353
k__Bacteria;p__Actinobacteria;c__Actinobacteria;o__Bifidobacteriales;f__Bifidobacteriaceae;g__Bifidobacterium;s__Pseudocatenulatum	0.0891745	0.291215	1.69501	117636	126781	244417	33	28	0.671746	0.312191	1.43501	0.287379	1	6.13983	-2.36835
k__Bacteria;p__Firmicutes;c__Clostridia;o__Clostridiales;f__Veillonellaceae;g__Megasphaera	0.0883604	0.291215	0.595154	845	3182	4027	23	23	0.558129	0.251303	1.23107	0.136616	0.886194	-0.405888	17.4783
k__Bacteria;p__Firmicutes;c__Clostridia;o__Clostridiales;f__Lachnospiraceae;g__Coprococcus	0.079057	0.291215	0.435123	206	747	953	54	40	0.764619	0.314855	1.79957	0.554054	1	0.551621	11.213
k__Bacteria;p__Firmicutes;c__Clostridia;o__Clostridiales;f__[Tissierellaceae];g__Peptoniphilus	0.083202	0.291215	0.348119	31	717	748	12	14	0.51701	0.196141	1.34165	0.180143	0.959259	-0.462283	9.98814
k__Bacteria;p__Firmicutes;c__Clostridia;o__Clostridiales;f__Lachnospiraceae;g__Epulopiscium	0.0878222	0.291215	0.353245	6	590	596	5	5	0.668818	0.145411	3.07493	0.739389	1	0.139947	-0.0468605
k__Bacteria;p__Proteobacteria;c__Betaproteobacteria;o__Burkholderiales;f__Comamonadaceae;g__	0.0799792	0.291215	-0.185866	119	33	152	20	11	1.33674	0.541532	3.44205	0.536055	1	-0.865314	18.8582
k__Bacteria;p__Firmicutes;c__Erysipelotrichi;o__Erysipelotrichales;f__Erysipelotrichaceae;g__Allobaculum	0.0830808	0.291215	0.357763	37	64	101	7	8	0.565093	0.162077	1.92141	0.402888	1	0.170031	2.83804
k__Bacteria;p__Proteobacteria;c__Betaproteobacteria;o__Burkholderiales;f__Oxalobacteraceae;g__Janthinobacterium	0.085109	0.291215	-0.11735	8	1	9	5	1	3.58183	0.384385	173.882	0.399937	1	0.144562	0.120982
k__Bacteria;p__Proteobacteria;c__Betaproteobacteria;o__Neisseriales;f__Neisseriaceae;g__Neisseria	0.0840317	0.291215	-0.0995601	6	1	7	5	1	3.58183	0.384385	173.882	0.399937	1	0.114218	0.274114
k__Bacteria;p__Proteobacteria;c__Betaproteobacteria;o__Burkholderiales;Other;Other	0.0853637	0.291215	-0.076833	4	0	4	2	0	Inf	0.129215	Inf	0.513298	1	-0.1077	2.26867
k__Bacteria;p__[Thermi];c__Deinococci;o__Deinococcales;f__Deinococcaceae;g__Deinococcus	0.08727	0.291215	-0.063098	4	0	4	2	0	Inf	0.129215	Inf	0.513298	1	-0.209954	3.35694
k__Bacteria;p__Proteobacteria;c__Gammaproteobacteria;o__Enterobacteriales;f__Enterobacteriaceae;g__Salmonella	0.0885554	0.291215	-0.0637827	3	0	3	2	0	Inf	0.129215	Inf	0.513298	1	-0.0898108	1.8883
k__Bacteria;p__Proteobacteria;c__Betaproteobacteria;o__Burkholderiales;f__Oxalobacteraceae;Other	0.080488	0.291215	-0.0472558	2	0	2	2	0	Inf	0.129215	Inf	0.513298	1	-0.0906521	1.69546
k__Bacteria;p__Actinobacteria;c__Actinobacteria;o__Actinomycetales;f__Intrasporangiaceae;Other	0.0853571	0.291215	-0.0484593	2	0	2	2	0	Inf	0.129215	Inf	0.513298	1	-0.0682605	1.43497
k__Bacteria;p__Acidobacteria;c__[Chloracidobacteria];o__RB41;f__Ellin6075;g__	0.0879453	0.291215	-0.0491548	2	0	2	2	0	Inf	0.129215	Inf	0.513298	1	-0.0548045	1.27809
k__Bacteria;p__Proteobacteria;c__Deltaproteobacteria;o__GMD14H09;f__;g__	0.0903341	0.291215	-0.0497435	2	0	2	2	0	Inf	0.129215	Inf	0.513298	1	-0.0408101	1.11328
k__Bacteria;p__Proteobacteria;c__Alphaproteobacteria;o__Rhodospirillales;f__Rhodospirillaceae;g__	0.0933123	0.291215	-0.0504453	2	0	2	2	0	Inf	0.129215	Inf	0.513298	1	-0.0216495	0.886344
k__Archaea;p__Euryarchaeota;c__Halobacteria;o__Halobacteriales;f__Halobacteriaceae;g__Halorhabdus	0.0956066	0.291215	0.0583701	0	2	2	0	1	0	0	26.8443	0.407692	1	-0.0142061	0.178076
k__Bacteria;p__Bacteroidetes;c__Bacteroidia;o__Bacteroidales;f__Porphyromonadaceae;g__Paludibacter	0.0956066	0.291215	0.0583701	0	2	2	0	1	0	0	26.8443	0.407692	1	-0.0142061	0.178076
k__Bacteria;p__Proteobacteria;c__Gammaproteobacteria;o__Aeromonadales;f__Succinivibrionaceae;g__Ruminobacter	0.0920768	0.291215	0.0372126	0	1	1	0	1	0	0	26.8443	0.407692	1	0.0121009	-0.151687
k__Bacteria;p__Actinobacteria;c__Actinobacteria;o__Actinomycetales;f__Propionibacteriaceae;g__Propionibacterium	0.0923368	0.291215	0.0371973	0	1	1	0	1	0	0	26.8443	0.407692	1	0.0105823	-0.132652
k__Bacteria;p__Chloroflexi;c__Anaerolineae;o__Anaerolineales;f__Anaerolinaceae;g__Anaerolinea	0.0925967	0.291215	0.0371802	0	1	1	0	1	0	0	26.8443	0.407692	1	0.00906498	-0.113631
k__Bacteria;p__Firmicutes;c__Bacilli;o__Bacillales;f__Alicyclobacillaceae;g__	0.0925967	0.291215	0.0371802	0	1	1	0	1	0	0	26.8443	0.407692	1	0.00906498	-0.113631
k__Bacteria;p__Firmicutes;c__Clostridia;o__Clostridiales;f__[Tissierellaceae];g__WAL_1855D	0.0951879	0.291215	0.0369045	0	1	1	0	1	0	0	26.8443	0.407692	1	-0.00598961	0.075081
k__Bacteria;p__Bacteroidetes;c__Bacteroidia;o__Bacteroidales;f__[Barnesiellaceae];g__	0.0957045	0.291215	0.0368274	0	1	1	0	1	0	0	26.8443	0.407692	1	-0.00896302	0.112353
k__Bacteria;p__Proteobacteria;c__Betaproteobacteria;o__Burkholderiales;f__Oxalobacteraceae;g__Oxalobacter	0.0957045	0.291215	0.0368274	0	1	1	0	1	0	0	26.8443	0.407692	1	-0.00896302	0.112353
k__Bacteria;p__Actinobacteria;c__Coriobacteriia;o__Coriobacteriales;f__Coriobacteriaceae;g__Slackia	0.0977552	0.29132	0.0845732	0	4	4	0	1	0	0	26.8443	0.407692	1	-0.0496826	0.622781
k__Bacteria;p__Firmicutes;c__Erysipelotrichi;o__Erysipelotrichales;f__Erysipelotrichaceae;g__Coprobacillus	0.0977905	0.29132	0.0577302	0	2	2	0	1	0	0	26.8443	0.407692	1	-0.0339136	0.425114
k__Bacteria;p__Firmicutes;c__Erysipelotrichi;o__Erysipelotrichales;f__Erysipelotrichaceae;g__Erysipelothrix	0.0976344	0.29132	0.0364774	0	1	1	0	1	0	0	26.8443	0.407692	1	-0.0199536	0.250123
k__Bacteria;p__Proteobacteria;c__Betaproteobacteria;o__Burkholderiales;f__;g__	0.0991278	0.291708	-0.0817198	5	0	5	2	0	Inf	0.129215	Inf	0.513298	1	-0.145624	2.795
k__Bacteria;p__Fusobacteria;c__Fusobacteriia;o__Fusobacteriales;f__Fusobacteriaceae;Other	0.0992901	0.291708	0.0721381	0	3	3	0	1	0	0	26.8443	0.407692	1	-0.0598632	0.750397
k__Bacteria;p__Proteobacteria;c__Gammaproteobacteria;o__Aeromonadales;f__Succinivibrionaceae;g__	0.101398	0.295859	-0.0669952	4	0	4	2	0	Inf	0.129215	Inf	0.513298	1	-0.169165	2.90338
k__Bacteria;p__Proteobacteria;c__Gammaproteobacteria;o__Aeromonadales;f__Aeromonadaceae;g__	0.104728	0.296099	-0.378659	1361	26	1387	17	13	0.872725	0.354114	2.18725	0.833014	1	-0.601763	18.2224
k__Bacteria;p__Proteobacteria;c__Alphaproteobacteria;o__Rhizobiales;f__Hyphomicrobiaceae;g__	0.103833	0.296099	-0.15451	52	8	60	9	6	1.03648	0.305433	3.79051	1	1	-0.665436	12.7891
k__Bacteria;p__[Thermi];c__Deinococci;o__Thermales;f__Thermaceae;g__Thermus	0.10704	0.296099	0.187559	23	25	48	11	9	0.816123	0.280776	2.42851	0.805379	1	-0.339087	7.70888
k__Bacteria;p__Tenericutes;c__Mollicutes;o__Acholeplasmatales;f__;g__	0.104734	0.296099	-0.0503209	2	0	2	2	0	Inf	0.129215	Inf	0.513298	1	0.0638781	-0.166674
k__Bacteria;p__Firmicutes;Other;Other;Other;Other	0.105835	0.296099	-0.0500755	2	0	2	2	0	Inf	0.129215	Inf	0.513298	1	0.0720441	-0.270084
k__Bacteria;p__Bacteroidetes;c__Bacteroidia;o__Bacteroidales;f__p-2534-18B5;g__	0.106138	0.296099	-0.0500013	2	0	2	2	0	Inf	0.129215	Inf	0.513298	1	0.0742751	-0.298426
k__Bacteria;p__Firmicutes;c__Bacilli;o__Bacillales;f__Sporolactobacillaceae;g__Sporolactobacillus	0.106541	0.296099	-0.0498982	2	0	2	2	0	Inf	0.129215	Inf	0.513298	1	0.0772294	-0.336014
k__Bacteria;p__Proteobacteria;c__Gammaproteobacteria;o__Xanthomonadales;f__Xanthomonadaceae;g__Pseudoxanthomonas	0.105372	0.296099	0.0340812	0	1	1	0	1	0	0	26.8443	0.407692	1	-0.0625689	0.784314
k__Bacteria;p__Firmicutes;c__Clostridia;o__Clostridiales;f__Veillonellaceae;g__Phascolarctobacterium	0.112198	0.308365	-0.153694	34	9	43	15	9	1.18128	0.437484	3.35622	0.819869	1	-0.22613	8.10557
k__Bacteria;p__Proteobacteria;c__Gammaproteobacteria;o__Xanthomonadales;f__Xanthomonadaceae;g__Stenotrophomonas	0.116912	0.319258	-0.128988	13	5	18	11	3	2.7582	0.67966	16.204	0.15466	0.886194	0.0348719	2.85758
k__Bacteria;p__Bacteroidetes;c__Bacteroidia;o__Bacteroidales;f__S24-7;g__	0.122294	0.331829	0.237952	256	172	428	51	45	0.351437	0.124495	0.900649	0.0247345	0.612309	0.087598	17.2263
k__Bacteria;p__Proteobacteria;c__Alphaproteobacteria;o__Rhizobiales;f__Bradyrhizobiaceae;g__	0.124589	0.335916	-0.0754196	4	0	4	2	0	Inf	0.129215	Inf	0.513298	1	0.0980245	-0.277908
k__Bacteria;p__Firmicutes;c__Erysipelotrichi;o__Erysipelotrichales;f__Erysipelotrichaceae;g__	0.126409	0.336564	0.411118	218	2040	2258	37	30	0.711062	0.33006	1.51832	0.375104	1	-0.0113523	14.4821
k__Bacteria;p__Bacteroidetes;c__Bacteroidia;o__Bacteroidales;f__BS11;g__	0.125911	0.336564	0.116645	7	9	16	7	8	0.565093	0.162077	1.92141	0.402888	1	0.240068	-0.933372
k__Bacteria;p__Bacteroidetes;c__Bacteroidia;o__Bacteroidales;f__Porphyromonadaceae;g__Dysgonomonas	0.127546	0.337481	0.250753	1	170	171	1	1	0.686273	0.00861267	54.7085	1	1	0.107467	-1.03023
k__Bacteria;p__Firmicutes;c__Clostridia;o__Clostridiales;f__Ruminococcaceae;g__Ruminococcus	0.130853	0.344095	0.224469	468	244	712	59	49	0.269997	0.0623445	0.894178	0.0187208	0.531672	0.00203318	22.1969
k__Bacteria;p__Actinobacteria;c__Actinobacteria;o__Bifidobacteriales;f__Bifidobacteriaceae;g__Bifidobacterium;s__Bifidum	0.136733	0.357352	-1.35189	68367.6	26751.9	95119.5	35	14	2.30645	1.02675	5.37941	0.042224	0.782063	4.61642	8.54745
k__Bacteria;p__Proteobacteria;c__Betaproteobacteria;o__Burkholderiales;f__Alcaligenaceae;g__Sutterella	0.13828	0.359191	0.372085	114	168	282	21	18	0.730981	0.319823	1.67597	0.440955	1	0.453797	3.68106
k__Bacteria;p__Cyanobacteria;c__Chloroplast;o__Chlorophyta;f__;g__	0.140202	0.361976	-0.220489	103	1	104	4	1	2.82961	0.269793	142.876	0.64785	1	-0.0700989	3.92159
k__Bacteria;p__Firmicutes;c__Clostridia;o__Clostridiales;f__Veillonellaceae;g__Selenomonas	0.142641	0.366055	0.0954433	3	6	9	3	3	0.677782	0.0872364	5.26637	0.687291	1	-0.106851	2.19151
k__Bacteria;p__Firmicutes;c__Bacilli;o__Lactobacillales;f__Enterococcaceae;g__	0.143959	0.367225	-0.45656	401	185	586	33	19	1.33907	0.616401	2.95215	0.469334	1	1.50153	1.20994
k__Bacteria;p__Actinobacteria;c__Actinobacteria;o__Actinomycetales;f__Dermabacteraceae;g__Dermabacter	0.145726	0.36952	0.163778	2	30	32	2	2	0.682084	0.0480127	9.69105	1	1	0.000632236	0.614177
k__Bacteria;p__Firmicutes;c__Bacilli;o__Lactobacillales;f__Leuconostocaceae;g__Leuconostoc	0.157602	0.392621	-0.491053	1184	301	1485	26	16	1.17744	0.522328	2.70533	0.706376	1	0.052915	26.1394
k__Bacteria;p__Firmicutes;c__Erysipelotrichi;o__Erysipelotrichales;f__Erysipelotrichaceae;g__Catenibacterium	0.157593	0.392621	-0.185004	163	50	213	37	19	1.64881	0.76256	3.62827	0.207839	0.979592	-0.395163	17.4178
k__Bacteria;p__Bacteroidetes;c__Bacteroidia;o__Bacteroidales;f__[Odoribacteraceae];g__Odoribacter	0.156309	0.392621	0.0854032	3	5	8	3	4	0.499375	0.0700688	3.09088	0.442167	1	0.0590353	0.200339
k__Bacteria;p__Firmicutes;c__Bacilli;o__Lactobacillales;f__Leuconostocaceae;g__	0.165058	0.408806	-0.487412	1295	341	1636	32	15	1.79342	0.802604	4.12855	0.140093	0.886194	0.0406435	26.3688
k__Bacteria;p__Firmicutes;c__Clostridia;o__Clostridiales;f__Clostridiaceae;g__	0.169092	0.40928	0.432543	2049	4800	6849	70	52	0.194199	0.0041925	1.58696	0.140641	0.886194	2.36364	15.1322
k__Bacteria;p__Proteobacteria;c__Epsilonproteobacteria;o__Campylobacterales;f__Helicobacteraceae;g__Flexispira	0.168928	0.40928	0.308064	402	327	729	50	38	0.732748	0.315579	1.65931	0.450841	1	3.32451	-12.4619
k__Bacteria;p__Firmicutes;c__Clostridia;o__Clostridiales;f__Veillonellaceae;Other	0.168518	0.40928	0.2104	15	56	71	2	5	0.258714	0.023767	1.65713	0.120444	0.886194	0.00291072	1.47539
k__Bacteria;p__Bacteroidetes;c__Flavobacteriia;o__Flavobacteriales;f__[Weeksellaceae];g__Cloacibacterium	0.166267	0.40928	-0.084596	11	4	15	7	1	5.14936	0.630134	238.521	0.140641	0.886194	-0.332314	6.01967
k__Bacteria;p__Proteobacteria;c__Gammaproteobacteria;o__Enterobacteriales;f__Enterobacteriaceae;g__Erwinia	0.175879	0.413749	0.430895	129	1316	1445	21	15	0.950395	0.407329	2.25257	1	1	1.15487	-3.44192
k__Bacteria;p__Firmicutes;c__Bacilli;o__Lactobacillales;f__Streptococcaceae;g__Lactococcus	0.195427	0.413749	-0.358339	1115	216	1331	32	17	1.50115	0.682276	3.37263	0.357322	1	-0.240252	21.266
k__Bacteria;p__Firmicutes;c__Bacilli;o__Lactobacillales;f__Lactobacillaceae;Other	0.20065	0.413749	-0.250726	1059	12	1071	11	9	0.816123	0.280776	2.42851	0.805379	1	-1.09223	20.4493
k__Bacteria;p__Proteobacteria;c__Alphaproteobacteria;o__Caulobacterales;f__Caulobacteraceae;g__	0.190881	0.413749	-0.231738	410	96	506	21	14	1.0443	0.443339	2.51238	1	1	-1.08337	26.8673
k__Bacteria;p__Bacteroidetes;c__Bacteroidia;o__Bacteroidales;f__Rikenellaceae;g__	0.178515	0.413749	0.216019	122	90	212	24	23	0.593084	0.268482	1.30319	0.193937	0.979592	-0.521371	17.1269
k__Bacteria;p__Cyanobacteria;c__Oscillatoriophycideae;o__Oscillatoriales;f__Phormidiaceae;g__	0.193426	0.413749	-0.203891	131	0	131	2	0	Inf	0.129215	Inf	0.513298	1	0.167541	0.446885
k__Bacteria;p__Firmicutes;c__Bacilli;o__Bacillales;f__Bacillaceae;g__Anoxybacillus	0.183074	0.413749	-0.1474	60	27	87	35	23	1.08626	0.507223	2.33894	0.858825	1	0.311279	6.16514
k__Bacteria;p__Firmicutes;c__Bacilli;o__Bacillales;f__Planococcaceae;Other	0.191453	0.413749	-0.178439	72	0	72	2	0	Inf	0.129215	Inf	0.513298	1	0.00844491	2.08993
k__Bacteria;p__Actinobacteria;c__Actinobacteria;o__Actinomycetales;f__;g__	0.189244	0.413749	-0.0983709	22	7	29	11	5	1.59445	0.472347	6.24885	0.58811	1	-0.36373	8.01006
k__Bacteria;p__Proteobacteria;c__Alphaproteobacteria;o__Rhizobiales;f__Rhizobiaceae;Other	0.174032	0.413749	-0.0833538	15	3	18	6	2	2.14333	0.364148	22.5491	0.471044	1	-0.427107	7.35239
k__Bacteria;p__Actinobacteria;c__Actinobacteria;o__Actinomycetales;f__Actinomycetaceae;g__Mobiluncus	0.19014	0.413749	-0.069313	9	1	10	3	1	2.09717	0.163192	112.7	0.645033	1	-0.334735	5.27967
k__Bacteria;p__Firmicutes;c__Clostridia;o__Clostridiales;f__Peptococcaceae;g__rc4-4	0.174351	0.413749	0.0784676	4	5	9	4	5	0.528702	0.0996389	2.59317	0.484947	1	-0.066781	1.96835
k__Bacteria;p__Firmicutes;c__Erysipelotrichi;o__Erysipelotrichales;f__Erysipelotrichaceae;g__L7A_E11	0.177649	0.413749	-0.075624	7	2	9	6	2	2.14333	0.364148	22.5491	0.471044	1	-0.10805	3.12791
k__Bacteria;p__Proteobacteria;c__Gammaproteobacteria;o__Alteromonadales;f__[Chromatiaceae];g__	0.177583	0.413749	-0.0634281	6	1	7	4	1	2.82961	0.269793	142.876	0.64785	1	-0.202009	3.72717
k__Bacteria;p__Bacteroidetes;c__[Saprospirae];o__[Saprospirales];f__Chitinophagaceae;g__Sediminibacterium	0.189151	0.413749	-0.0554354	4	1	5	4	1	2.82961	0.269793	142.876	0.64785	1	-0.0931951	2.26388
k__Bacteria;p__Spirochaetes;c__[Brachyspirae];o__[Brachyspirales];f__Brachyspiraceae;g__Brachyspira	0.198418	0.413749	-0.0607388	4	1	5	4	1	2.82961	0.269793	142.876	0.64785	1	0.142083	-0.547801
k__Bacteria;p__Firmicutes;c__Bacilli;o__Bacillales;f__;g__	0.174798	0.413749	0.0484079	1	2	3	1	2	0.338386	0.00562099	6.65834	0.566531	1	-0.0789331	1.26863
k__Bacteria;p__Actinobacteria;c__Actinobacteria;o__Actinomycetales;f__Nocardiaceae;g__Rhodococcus	0.20061	0.413749	-0.0381945	2	0	2	1	0	Inf	0.0176644	Inf	1	1	-0.128014	2.04339
k__Bacteria;p__Bacteroidetes;c__Sphingobacteriia;o__Sphingobacteriales;f__Sphingobacteriaceae;g__	0.20061	0.413749	-0.0381945	2	0	2	1	0	Inf	0.0176644	Inf	1	1	-0.128014	2.04339
k__Bacteria;p__Firmicutes;c__Bacilli;o__Bacillales;f__Planococcaceae;g__Solibacillus	0.20061	0.413749	-0.0381945	2	0	2	1	0	Inf	0.0176644	Inf	1	1	-0.128014	2.04339
k__Bacteria;p__Firmicutes;c__Bacilli;o__Lactobacillales;f__Carnobacteriaceae;g__Desemzia	0.20061	0.413749	-0.0381945	2	0	2	1	0	Inf	0.0176644	Inf	1	1	-0.128014	2.04339
k__Bacteria;p__Firmicutes;c__Bacilli;o__Lactobacillales;f__Aerococcaceae;g__Facklamia	0.20198	0.413749	-0.038355	2	0	2	1	0	Inf	0.0176644	Inf	1	1	-0.1252	2.01077
k__Bacteria;p__Proteobacteria;c__Gammaproteobacteria;o__Vibrionales;f__Pseudoalteromonadaceae;g__	0.20198	0.413749	-0.038355	2	0	2	1	0	Inf	0.0176644	Inf	1	1	-0.1252	2.01077
k__Bacteria;p__Firmicutes;c__Bacilli;o__Bacillales;f__Paenibacillaceae;g__Ammoniphilus	0.20299	0.413749	-0.0384736	2	0	2	1	0	Inf	0.0176644	Inf	1	1	-0.123051	1.9858
k__Bacteria;p__Proteobacteria;c__Alphaproteobacteria;o__Rhizobiales;f__Methylobacteriaceae;g__	0.20299	0.413749	-0.0384736	2	0	2	1	0	Inf	0.0176644	Inf	1	1	-0.123051	1.9858
k__Bacteria;p__Proteobacteria;c__Gammaproteobacteria;o__Pseudomonadales;f__Moraxellaceae;Other	0.20299	0.413749	-0.0384736	2	0	2	1	0	Inf	0.0176644	Inf	1	1	-0.123051	1.9858
k__Bacteria;p__Proteobacteria;c__Betaproteobacteria;o__Burkholderiales;f__Alcaligenaceae;g__	0.200794	0.413749	-0.0240981	1	0	1	1	0	Inf	0.0176644	Inf	1	1	-0.0807678	1.28924
k__Bacteria;p__Actinobacteria;c__Actinobacteria;o__Actinomycetales;f__Actinomycetaceae;g__	0.202162	0.413749	-0.0241993	1	0	1	1	0	Inf	0.0176644	Inf	1	1	-0.0789926	1.26866
k__Bacteria;p__Actinobacteria;c__Actinobacteria;o__Actinomycetales;f__Dermacoccaceae;g__Dermacoccus	0.202162	0.413749	-0.0241993	1	0	1	1	0	Inf	0.0176644	Inf	1	1	-0.0789926	1.26866
k__Bacteria;p__Actinobacteria;c__Actinobacteria;o__Actinomycetales;f__Nocardioidaceae;g__Aeromicrobium	0.202162	0.413749	-0.0241993	1	0	1	1	0	Inf	0.0176644	Inf	1	1	-0.0789926	1.26866
k__Bacteria;p__Proteobacteria;c__Alphaproteobacteria;o__Sphingomonadales;f__Sphingomonadaceae;g__Sphingopyxis	0.202162	0.413749	-0.0241993	1	0	1	1	0	Inf	0.0176644	Inf	1	1	-0.0789926	1.26866
k__Bacteria;p__Proteobacteria;c__Betaproteobacteria;o__Burkholderiales;f__Oxalobacteraceae;g__Cupriavidus	0.202162	0.413749	-0.0241993	1	0	1	1	0	Inf	0.0176644	Inf	1	1	-0.0789926	1.26866
k__Bacteria;p__Proteobacteria;c__Betaproteobacteria;o__Neisseriales;f__Neisseriaceae;g__Vogesella	0.202162	0.413749	-0.0241993	1	0	1	1	0	Inf	0.0176644	Inf	1	1	-0.0789926	1.26866
k__Bacteria;p__Verrucomicrobia;c__Opitutae;o__[Cerasicoccales];f__[Cerasicoccaceae];g__	0.204933	0.41572	0.047402	1	2	3	1	2	0.338386	0.00562099	6.65834	0.566531	1	0.0398798	-0.179109
k__Bacteria;p__Proteobacteria;c__Alphaproteobacteria;o__Caulobacterales;f__Caulobacteraceae;Other	0.209001	0.421656	-0.0772051	8	1	9	2	1	1.38331	0.0703029	83.3212	1	1	-0.250267	4.36308
k__Bacteria;p__Actinobacteria;c__Coriobacteriia;o__Coriobacteriales;f__Coriobacteriaceae;g__Adlercreutzia	0.209838	0.421656	0.0468899	1	2	3	1	2	0.338386	0.00562099	6.65834	0.566531	1	0.0127837	0.160535
k__Bacteria;p__Actinobacteria;c__Actinobacteria;o__Actinomycetales;f__Microbacteriaceae;g__	0.213447	0.426894	-0.075125	7	0	7	1	0	Inf	0.0176644	Inf	1	1	-0.182266	3.1644
k__Bacteria;p__Bacteroidetes;c__Bacteroidia;o__Bacteroidales;f__RF16;g__	0.216714	0.427409	-0.0715325	6	2	8	6	2	2.14333	0.364148	22.5491	0.471044	1	0.109829	0.427638
k__Bacteria;p__Firmicutes;c__Bacilli;o__Bacillales;f__Staphylococcaceae;g__Jeotgalicoccus	0.215969	0.427409	-0.0251967	1	0	1	1	0	Inf	0.0176644	Inf	1	1	-0.0563791	1.0029
k__Bacteria;p__Proteobacteria;c__Alphaproteobacteria;o__Rhodospirillales;f__Acetobacteraceae;g__	0.215969	0.427409	-0.0251967	1	0	1	1	0	Inf	0.0176644	Inf	1	1	-0.0563791	1.0029
k__Bacteria;p__Firmicutes;c__Clostridia;o__Clostridiales;f__Clostridiaceae;g__SMB53	0.221897	0.435543	-0.126675	24	7	31	11	6	1.30293	0.407063	4.60704	0.792489	1	-0.0874494	5.4314
k__Bacteria;p__Actinobacteria;c__Actinobacteria;o__Actinomycetales;f__Dietziaceae;g__Dietzia	0.222883	0.435543	-0.0406008	2	0	2	1	0	Inf	0.0176644	Inf	1	1	-0.0651675	1.30033
k__Bacteria;p__Proteobacteria;c__Gammaproteobacteria;o__Pseudomonadales;f__Moraxellaceae;g__Acinetobacter	0.230022	0.44744	-0.272439	715	187	902	44	30	1.02206	0.47403	2.19503	1	1	-0.176451	25.0354
k__Bacteria;p__Proteobacteria;c__Gammaproteobacteria;o__Enterobacteriales;f__Enterobacteriaceae;g__Klebsiella	0.233498	0.448153	-0.456001	5584	37	5621	11	8	0.937968	0.314713	2.91431	1	1	1.22941	-2.7022
k__Bacteria;p__Actinobacteria;c__Coriobacteriia;o__Coriobacteriales;f__Coriobacteriaceae;g__	0.233544	0.448153	0.32999	310	662	972	34	30	0.608581	0.281626	1.30063	0.211555	0.979592	0.818376	3.70336
k__Bacteria;p__Proteobacteria;c__Betaproteobacteria;o__Burkholderiales;f__Comamonadaceae;g__Comamonas	0.231583	0.448153	-0.119011	33	11	44	15	7	1.58437	0.553087	4.98346	0.47613	1	-0.278785	8.40702
k__Bacteria;p__Firmicutes;c__Clostridia;o__Clostridiales;f__Clostridiaceae;g__Clostridium	0.242125	0.449723	0.551383	12531	16105	28636	62	48	0.433164	0.114928	1.36735	0.142706	0.886194	0.999875	20.7831
k__Bacteria;p__Firmicutes;c__Clostridia;o__Clostridiales;f__Clostridiaceae;g__Sarcina	0.244911	0.449723	-0.170864	98	0	98	1	0	Inf	0.0176644	Inf	1	1	0.119227	0.634837
k__Bacteria;p__Firmicutes;c__Bacilli;o__Bacillales;f__Paenibacillaceae;g__Paenibacillus	0.24278	0.449723	-0.141148	43	0	43	1	0	Inf	0.0176644	Inf	1	1	0.0654873	0.930177
k__Bacteria;p__Proteobacteria;c__Alphaproteobacteria;o__Rhodobacterales;f__Rhodobacteraceae;g__Amaricoccus	0.246541	0.449723	-0.088906	10	0	10	1	0	Inf	0.0176644	Inf	1	1	0.0778568	0.13584
k__Bacteria;p__Proteobacteria;c__Gammaproteobacteria;o__Chromatiales;f__Chromatiaceae;g__Halochromatium	0.24658	0.449723	-0.0513992	3	0	3	1	0	Inf	0.0176644	Inf	1	1	0.0450113	0.0785334
k__Bacteria;p__Proteobacteria;c__Alphaproteobacteria;o__Sphingomonadales;f__Sphingomonadaceae;Other	0.246614	0.449723	-0.0407329	2	0	2	1	0	Inf	0.0176644	Inf	1	1	0.0356706	0.0622362
k__Bacteria;p__Proteobacteria;c__Alphaproteobacteria;o__Rhodobacterales;f__Rhodobacteraceae;g__Rhodobaca	0.246614	0.449723	-0.0407329	2	0	2	1	0	Inf	0.0176644	Inf	1	1	0.0356706	0.0622362
k__Bacteria;p__Proteobacteria;c__Gammaproteobacteria;o__Thiotrichales;f__Piscirickettsiaceae;g__	0.246614	0.449723	-0.0407329	2	0	2	1	0	Inf	0.0176644	Inf	1	1	0.0356706	0.0622362
k__Bacteria;p__Proteobacteria;c__Gammaproteobacteria;o__[Marinicellales];f__[Marinicellaceae];g__	0.246614	0.449723	-0.0407329	2	0	2	1	0	Inf	0.0176644	Inf	1	1	0.0356706	0.0622362
k__Bacteria;p__Actinobacteria;c__Actinobacteria;o__Actinomycetales;f__Nocardioidaceae;g__Nocardioides	0.246753	0.449723	-0.0256996	1	0	1	1	0	Inf	0.0176644	Inf	1	1	0.0225057	0.0392667
k__Bacteria;p__Proteobacteria;c__Alphaproteobacteria;o__Rickettsiales;f__;g__	0.248111	0.449723	-0.0256282	1	0	1	1	0	Inf	0.0176644	Inf	1	1	0.0262872	-0.00810188
k__Bacteria;p__Verrucomicrobia;c__Verruco-5;o__WCHB1-41;f__WCHB1-25;g__	0.248111	0.449723	-0.0256282	1	0	1	1	0	Inf	0.0176644	Inf	1	1	0.0262872	-0.00810188
k__Bacteria;p__Firmicutes;c__Clostridia;o__Clostridiales;f__Lachnospiraceae;g__Oribacterium	0.24827	0.449723	-0.0256193	1	0	1	1	0	Inf	0.0176644	Inf	1	1	0.0267293	-0.0136465
k__Bacteria;p__Chloroflexi;c__Thermomicrobia;o__JG30-KF-CM45;f__;g__	0.250428	0.449723	-0.025488	1	0	1	1	0	Inf	0.0176644	Inf	1	1	0.0326926	-0.088574
k__Bacteria;Other;Other;Other;Other;Other	0.250582	0.449723	-0.0254779	1	0	1	1	0	Inf	0.0176644	Inf	1	1	0.0331142	-0.0938817
k__Bacteria;p__Fusobacteria;c__Fusobacteriia;o__Fusobacteriales;f__Leptotrichiaceae;g__	0.252247	0.449723	-0.025362	1	0	1	1	0	Inf	0.0176644	Inf	1	1	0.037671	-0.151328
k__Archaea;p__Euryarchaeota;c__Halobacteria;o__Halobacteriales;f__Halobacteriaceae;g__Haloarcula	0.252526	0.449723	-0.0253415	1	0	1	1	0	Inf	0.0176644	Inf	1	1	0.0384303	-0.160916
k__Bacteria;p__Proteobacteria;c__Gammaproteobacteria;Other;Other;Other	0.253365	0.449723	-0.0252778	1	0	1	1	0	Inf	0.0176644	Inf	1	1	0.0407074	-0.189695
k__Bacteria;p__Firmicutes;c__Clostridia;o__Clostridiales;f__Clostridiaceae;g__Caloramator	0.254912	0.449725	-0.0398474	2	0	2	1	0	Inf	0.0176644	Inf	1	1	0.0717275	-0.391938
k__Bacteria;p__Actinobacteria;c__Actinobacteria;o__Actinomycetales;f__Micrococcaceae;g__Nesterenkonia	0.255478	0.449725	-0.0397708	2	0	2	1	0	Inf	0.0176644	Inf	1	1	0.0741255	-0.422362
k__Bacteria;p__Proteobacteria;c__Gammaproteobacteria;o__Xanthomonadales;f__Xanthomonadaceae;g__Lysobacter	0.261534	0.458492	-0.0523253	4	1	5	3	1	2.09717	0.163192	112.7	0.645033	1	-0.0862528	2.13811
k__Bacteria;p__Firmicutes;c__Clostridia;o__Clostridiales;f__Peptococcaceae;g__Peptococcus	0.273369	0.476171	-0.0986173	35	12	47	15	8	1.35772	0.489781	4.03309	0.641806	1	-0.386842	9.76058
k__Bacteria;p__Actinobacteria;c__Actinobacteria;o__Actinomycetales;f__Micrococcaceae;g__Kocuria	0.273854	0.476171	-0.0803772	8	3	11	5	1	3.58183	0.384385	173.882	0.399937	1	-0.0671288	2.71408
k__Bacteria;p__Proteobacteria;c__Betaproteobacteria;o__Burkholderiales;f__Comamonadaceae;Other	0.275495	0.477076	-0.0971734	48	15	63	13	8	1.14141	0.399391	3.45618	1	1	-0.630573	12.8382
k__Bacteria;p__Proteobacteria;c__Alphaproteobacteria;o__Rhizobiales;Other;Other	0.27686	0.477499	-0.063472	9	3	12	8	3	1.92323	0.433794	11.8124	0.523579	1	-0.137397	3.79172
k__Bacteria;p__Firmicutes;c__Clostridia;o__Clostridiales;f__[Mogibacteriaceae];g__Mogibacterium	0.281206	0.483039	-0.0821108	13	5	18	9	4	1.61557	0.420812	7.59878	0.558124	1	-0.133963	4.5315
k__Bacteria;p__Firmicutes;c__Clostridia;o__Clostridiales;f__[Tissierellaceae];g__Parvimonas	0.291898	0.499391	0.0970306	14	13	27	4	5	0.528702	0.0996389	2.59317	0.484947	1	-0.454285	7.41653
k__Bacteria;p__Proteobacteria;c__Betaproteobacteria;o__Burkholderiales;f__Comamonadaceae;g__Tepidimonas	0.293458	0.500053	-0.0523518	4	1	5	3	1	2.09717	0.163192	112.7	0.645033	1	0.0178782	0.885838
k__Bacteria;p__Firmicutes;c__Bacilli;o__Bacillales;f__Alicyclobacillaceae;g__Alicyclobacillus	0.298539	0.506683	-0.106503	27	13	40	18	9	1.48704	0.569174	4.13507	0.509815	1	0.0110702	5.33421
k__Bacteria;p__Firmicutes;c__Bacilli;o__Bacillales;f__[Exiguobacteraceae];g__	0.299909	0.50699	-0.0600655	11	3	14	7	3	1.66046	0.357349	10.4337	0.526557	1	-0.275995	5.42235
k__Bacteria;p__Firmicutes;c__Clostridia;o__Clostridiales;f__[Mogibacteriaceae];g__	0.310289	0.515656	-0.109794	98	29	127	17	13	0.872725	0.354114	2.18725	0.833014	1	-0.758133	17.016
k__Bacteria;p__Firmicutes;c__Clostridia;o__Clostridiales;f__Eubacteriaceae;g__Pseudoramibacter_Eubacterium	0.308736	0.515656	0.0902641	10	14	24	7	5	0.960275	0.245651	4.0751	1	1	-0.284967	5.37185
k__Bacteria;p__Firmicutes;c__Bacilli;o__Lactobacillales;f__Enterococcaceae;g__Vagococcus	0.311088	0.515656	0.087936	6	8	14	3	3	0.677782	0.0872364	5.26637	0.687291	1	-0.0623589	2.14163
k__Bacteria;p__Firmicutes;c__Bacilli;o__Bacillales;f__Bacillaceae;g__Anaerobacillus	0.308663	0.515656	-0.0785648	8	2	10	3	1	2.09717	0.163192	112.7	0.645033	1	0.138545	-0.0156752
k__Bacteria;p__Proteobacteria;c__Betaproteobacteria;o__Rhodocyclales;f__Rhodocyclaceae;g__	0.310261	0.515656	-0.0616962	6	1	7	2	1	1.38331	0.0703029	83.3212	1	1	-0.112332	2.59005
k__Bacteria;p__Proteobacteria;c__Gammaproteobacteria;o__Xanthomonadales;f__Xanthomonadaceae;g__	0.312986	0.516791	0.0738338	6	7	13	5	5	0.668818	0.145411	3.07493	0.739389	1	-0.0645793	2.45612
k__Bacteria;p__Firmicutes;c__Bacilli;o__Gemellales;f__Gemellaceae;g__	0.32874	0.540708	-0.337149	1570	229	1799	44	35	0.68771	0.309383	1.5014	0.362459	1	3.02022	-10.145
k__Bacteria;p__Fusobacteria;c__Fusobacteriia;o__Fusobacteriales;f__Fusobacteriaceae;g__Fusobacterium	0.337884	0.55361	0.158815	258	177	435	52	39	0.748334	0.31575	1.72462	0.559921	1	0.200323	16.0573
k__Bacteria;p__Tenericutes;c__Mollicutes;o__Mycoplasmatales;f__Mycoplasmataceae;g__Mycoplasma	0.339295	0.553791	0.126846	50	43	93	29	25	0.678746	0.31363	1.46291	0.36531	1	1.02527	-3.51517
k__Bacteria;p__Actinobacteria;c__Actinobacteria;o__Bifidobacteriales;f__Bifidobacteriaceae;g__Bifidobacterium;s__BifidumPseudocatenulatum	0.352561	0.573249	-0.699925	11617.5	9427.91	21045.4	14	6	1.73363	0.57267	5.93118	0.331404	1	2.82704	-1.64566
k__Bacteria;p__Proteobacteria;c__Deltaproteobacteria;o__Desulfovibrionales;f__Desulfovibrionaceae;g__Desulfovibrio	0.356136	0.574892	-0.116233	140	46	186	27	18	1.04963	0.47344	2.35601	1	1	-0.568366	17.8096
k__Bacteria;p__Proteobacteria;c__Gammaproteobacteria;o__Pseudomonadales;f__Moraxellaceae;g__Enhydrobacter	0.356271	0.574892	-0.0810597	19	5	24	7	5	0.960275	0.245651	4.0751	1	1	-0.24954	6.25759
k__Archaea;p__Euryarchaeota;c__Methanobacteria;o__Methanobacteriales;f__Methanobacteriaceae;g__Methanobrevibacter	0.372868	0.599403	-0.0837844	22	10	32	14	6	1.73363	0.57267	5.93118	0.331404	1	-0.15151	6.20608
k__Bacteria;p__Proteobacteria;c__Gammaproteobacteria;o__Pasteurellales;f__Pasteurellaceae;g__Pasteurella	0.377475	0.604528	-0.0378523	3	1	4	3	1	2.09717	0.163192	112.7	0.645033	1	0.0790592	-0.0510757
k__Bacteria;p__Firmicutes;c__Bacilli;o__Bacillales;f__Staphylococcaceae;Other	0.391015	0.623867	-0.0882186	17	4	21	5	4	0.85177	0.17366	4.51661	1	1	0.334742	-1.3116
k__Bacteria;p__Tenericutes;c__Mollicutes;o__Mycoplasmatales;f__Mycoplasmataceae;g__	0.395296	0.628344	0.10936	49	40	89	28	26	0.595823	0.274413	1.28452	0.20472	0.979592	1.03008	-3.77198
k__Bacteria;p__Firmicutes;c__Clostridia;o__Clostridiales;f__Veillonellaceae;g__	0.400753	0.63465	-0.0786044	68	16	84	12	10	0.795285	0.285877	2.25306	0.641112	1	-0.747177	14.64
k__Bacteria;p__Bacteroidetes;c__Bacteroidia;o__Bacteroidales;f__Bacteroidaceae;g__Bacteroides	0.403684	0.636924	0.529107	73843	35312	109155	73	53	0	0	2.17769	0.144917	0.886194	3.70213	13.3199
k__Bacteria;p__Firmicutes;c__Clostridia;o__Clostridiales;f__Ruminococcaceae;g__Faecalibacterium	0.407635	0.638428	0.128301	264	164	428	57	43	0.664852	0.250667	1.67176	0.401063	1	0.405642	15.2152
k__Bacteria;p__Bacteroidetes;c__Bacteroidia;o__Bacteroidales;Other;Other	0.407185	0.638428	-0.0564244	11	3	14	4	3	0.913885	0.147636	6.50916	1	1	-0.302888	5.60735
k__Bacteria;p__Actinobacteria;c__Rubrobacteria;o__Rubrobacterales;f__Rubrobacteraceae;g__Rubrobacter	0.414433	0.644527	-0.0477245	5	2	7	3	1	2.09717	0.163192	112.7	0.645033	1	-0.111281	2.6059
k__Bacteria;p__Proteobacteria;c__Alphaproteobacteria;o__Rhodospirillales;f__Rhodospirillaceae;g__Azospirillum	0.414555	0.644527	0.0341481	2	2	4	1	2	0.338386	0.00562099	6.65834	0.566531	1	-0.133739	2.11275
k__Bacteria;p__Proteobacteria;c__Epsilonproteobacteria;o__Campylobacterales;f__Helicobacteraceae;g__Helicobacter	0.422225	0.654065	0.0828412	17	16	33	14	11	0.849572	0.322434	2.28436	0.821568	1	0.496535	-1.93563
k__Bacteria;p__Verrucomicrobia;c__Verruco-5;o__WCHB1-41;f__RFP12;g__	0.424637	0.655418	-0.0817295	24	14	38	22	10	1.713	0.690115	4.50479	0.222379	1	0.475767	-0.0955757
k__Bacteria;p__Firmicutes;c__Clostridia;o__Clostridiales;f__Lachnospiraceae;g__Roseburia	0.434116	0.667629	0.134616	60	77	137	31	16	1.55313	0.699453	3.53363	0.269094	1	0.259876	6.67295
k__Bacteria;p__Bacteroidetes;c__Bacteroidia;o__Bacteroidales;f__;g__	0.446554	0.679604	0.126584	198	163	361	55	46	0.383123	0.12648	1.03441	0.0530205	0.836546	1.30048	4.55357
k__Bacteria;p__Proteobacteria;c__Gammaproteobacteria;o__Aeromonadales;f__Succinivibrionaceae;g__Succinivibrio	0.446688	0.679604	-0.11398	168	47	215	34	23	1.03111	0.480823	2.22141	1	1	-0.226486	15.2488
k__Bacteria;p__Firmicutes;c__Bacilli;o__Lactobacillales;f__Leuconostocaceae;g__Weissella	0.445711	0.679604	-0.0473427	6	2	8	3	1	2.09717	0.163192	112.7	0.645033	1	-0.136037	2.96976
k__Bacteria;p__Proteobacteria;c__Alphaproteobacteria;o__Rhodobacterales;f__Rhodobacteraceae;g__	0.450929	0.683615	-0.0316969	4	1	5	2	1	1.38331	0.0703029	83.3212	1	1	-0.218574	3.48863
k__Bacteria;p__Firmicutes;c__Clostridia;o__Clostridiales;f__Peptostreptococcaceae;g__Peptostreptococcus	0.459076	0.693498	0.073992	30	18	48	9	7	0.870694	0.266719	2.96154	0.792749	1	-0.565695	10.5272
k__Bacteria;p__Proteobacteria;c__Betaproteobacteria;o__Neisseriales;f__Neisseriaceae;g__Vitreoscilla	0.465271	0.700372	-0.0308097	5	2	7	5	2	1.76355	0.275414	19.1985	0.6999	1	-0.186366	3.49691
k__Bacteria;p__Proteobacteria;c__Betaproteobacteria;o__Neisseriales;f__Neisseriaceae;g__Microvirgula	0.467356	0.701034	-0.0458471	16	6	22	9	5	1.26829	0.354974	5.13054	0.779034	1	-0.36691	7.14791
k__Archaea;p__Euryarchaeota;c__Halobacteria;o__Halobacteriales;f__Halobacteriaceae;g__	0.47139	0.704605	0.0332845	3	3	6	3	3	0.677782	0.0872364	5.26637	0.687291	1	-0.121673	2.34361
k__Bacteria;p__Actinobacteria;c__Actinobacteria;o__Actinomycetales;f__Corynebacteriaceae;g__Corynebacterium	0.494167	0.736067	0.130314	216	131	347	43	38	0.501889	0.218393	1.11778	0.0969462	0.886194	0.493383	11.8292
k__Bacteria;p__Firmicutes;c__Bacilli;Other;Other;Other	0.496405	0.736825	0.103108	33	20	53	7	9	0.491677	0.144299	1.60504	0.188281	0.979592	0.437714	-1.3355
k__Bacteria;p__Verrucomicrobia;c__Verrucomicrobiae;o__Verrucomicrobiales;f__Verrucomicrobiaceae;g__Akkermansia	0.502102	0.742693	0.168019	161	5198	5359	25	18	0.935315	0.418517	2.11098	1	1	-0.716771	19.6842
k__Bacteria;p__Firmicutes;c__Erysipelotrichi;o__Erysipelotrichales;f__Erysipelotrichaceae;g__RFN20	0.513639	0.757129	-0.0378527	6	3	9	6	3	1.40486	0.283864	9.08696	0.737218	1	-0.0242534	2.03393
k__Bacteria;p__Firmicutes;c__Bacilli;o__Bacillales;f__Bacillaceae;g__Geobacillus	0.524032	0.768901	-0.0379226	7	3	10	6	3	1.40486	0.283864	9.08696	0.737218	1	-0.0949515	2.95899
k__Bacteria;p__Firmicutes;c__Clostridia;o__Clostridiales;f__Clostridiaceae;g__Thermoanaerobacterium	0.525235	0.768901	0.0324001	3	3	6	3	3	0.677782	0.0872364	5.26637	0.687291	1	0.113916	-0.488534
k__Bacteria;p__Firmicutes;c__Bacilli;o__Lactobacillales;f__Streptococcaceae;g__Streptococcus	0.538236	0.781803	-0.283346	227156	59029	286185	76	53	0	0	56.6111	1	1	8.30612	14.1315
k__Bacteria;p__Firmicutes;c__Clostridia;o__Clostridiales;f__Ruminococcaceae;g__Oscillospira	0.541389	0.781803	0.0807209	193	94	287	40	32	0.711347	0.327504	1.52689	0.373482	1	-0.356188	18.4053
k__Bacteria;p__Proteobacteria;c__Gammaproteobacteria;o__Pseudomonadales;f__Pseudomonadaceae;g__Pseudomonas	0.539786	0.781803	0.0714852	166	69	235	35	30	0.641127	0.297051	1.36952	0.284193	1	-0.457525	18.0491
k__Bacteria;p__Firmicutes;c__Clostridia;o__Clostridiales;f__[Tissierellaceae];g__1-68	0.539377	0.781803	-0.0266016	3	1	4	2	1	1.38331	0.0703029	83.3212	1	1	-0.0809967	1.78094
k__Bacteria;p__Firmicutes;c__Bacilli;o__Lactobacillales;f__Carnobacteriaceae;g__Granulicatella	0.559653	0.802735	-0.204119	20770	73	20843	18	11	1.16351	0.463608	3.02928	0.831344	1	0.912553	1.02467
k__Bacteria;p__Proteobacteria;c__Epsilonproteobacteria;o__Campylobacterales;f__Helicobacteraceae;g__	0.558171	0.802735	-0.0488527	53	14	67	12	10	0.795285	0.285877	2.25306	0.641112	1	-0.70288	13.6401
k__Bacteria;p__Proteobacteria;c__Gammaproteobacteria;o__Enterobacteriales;f__Enterobacteriaceae;g__Morganella	0.573432	0.819738	0.0667002	10	17	27	4	2	1.39379	0.191461	15.9613	1	1	0.139994	0.100277
k__Bacteria;p__Firmicutes;c__Bacilli;o__Lactobacillales;f__;g__	0.585094	0.833613	-0.20681	10825	2222	13047	59	43	0.763846	0.284844	1.9522	0.665194	1	1.62161	17.91
k__Bacteria;p__Proteobacteria;c__Betaproteobacteria;o__Neisseriales;f__Neisseriaceae;g__	0.595605	0.845759	-0.0189579	3	1	4	2	1	1.38331	0.0703029	83.3212	1	1	-0.193117	3.03747
k__Bacteria;p__Firmicutes;c__Bacilli;o__Gemellales;f__Gemellaceae;Other	0.602567	0.852803	-0.0312703	5	2	7	3	2	1.03352	0.114135	12.7787	1	1	0.116964	-0.159552
k__Bacteria;p__Proteobacteria;c__Deltaproteobacteria;o__Desulfovibrionales;f__Desulfovibrionaceae;g__	0.606712	0.855825	-0.0260847	4	2	6	4	2	1.39379	0.191461	15.9613	1	1	0.0253923	0.899907
k__Bacteria;p__Firmicutes;c__Clostridia;o__Clostridiales;f__Veillonellaceae;g__Anaerovibrio	0.613798	0.862963	-0.0550818	81	22	103	12	9	0.903282	0.318044	2.6497	1	1	-0.829109	16.1594
k__Bacteria;p__Actinobacteria;c__Actinobacteria;o__Bifidobacteriales;f__Bifidobacteriaceae;g__Bifidobacterium;s__Adolescentis	0.619814	0.865708	-0.334884	15581.7	9744.2	25325.9	14	5	2.12169	0.663453	8.05879	0.210336	0.979592	2.91432	-11.3229
k__Bacteria;p__Proteobacteria;c__Alphaproteobacteria;o__Rhizobiales;f__Aurantimonadaceae;g__	0.619237	0.865708	-0.0416924	34	10	44	10	8	0.8407	0.274464	2.6553	0.798666	1	-0.524753	10.2323
k__Bacteria;p__Firmicutes;c__Clostridia;o__Clostridiales;f__Clostridiaceae;Other	0.627082	0.872996	-0.142626	1796	91	1887	29	26	0.629711	0.290881	1.35475	0.211001	0.979592	0.610737	8.27537
k__Bacteria;p__Bacteroidetes;c__Bacteroidia;o__Bacteroidales;f__Porphyromonadaceae;g__Parabacteroides	0.629494	0.873499	0.181812	3579	3067	6646	46	40	0.484939	0.203503	1.10924	0.0890921	0.886194	0.602391	14.7705
k__Bacteria;p__Bacteroidetes;c__;o__;f__;g__	0.635098	0.877326	0.0247371	4	3	7	3	3	0.677782	0.0872364	5.26637	0.687291	1	-0.129466	2.6035
k__Bacteria;p__Actinobacteria;c__Actinobacteria;o__Actinomycetales;f__Micrococcaceae;Other	0.63637	0.877326	-0.0160571	2	1	3	2	1	1.38331	0.0703029	83.3212	1	1	-0.0923928	1.74144
k__Bacteria;p__Firmicutes;c__Clostridia;o__Clostridiales;f__Veillonellaceae;g__Megamonas	0.642056	0.882309	0.159661	4763	3644	8407	13	12	0.696022	0.263462	1.84813	0.498354	1	0.828501	-3.56779
k__Bacteria;p__Spirochaetes;c__Spirochaetes;o__Spirochaetales;f__Spirochaetaceae;g__Treponema	0.648801	0.888712	0.0666515	126	99	225	51	36	0.926849	0.407915	2.07482	1	1	0.705498	7.34117
k__Bacteria;p__Actinobacteria;c__Thermoleophilia;o__Solirubrobacterales;f__Patulibacteraceae;g__	0.651363	0.889361	0.0130057	1	1	2	1	1	0.686273	0.00861267	54.7085	1	1	-0.0787502	1.26479
k__Bacteria;p__Bacteroidetes;c__Bacteroidia;o__Bacteroidales;f__Prevotellaceae;g__Prevotella	0.657387	0.891254	0.0837709	718	313	1031	53	39	0.794143	0.334057	1.83862	0.695107	1	-0.384169	25.5037
k__Bacteria;p__Acidobacteria;c__Sva0725;o__Sva0725;f__;g__	0.659026	0.891254	-0.017423	3	1	4	1	1	0.686273	0.00861267	54.7085	1	1	-0.209036	3.15398
k__Bacteria;p__Planctomycetes;c__Planctomycetia;o__Pirellulales;f__Pirellulaceae;g__	0.655492	0.891254	0.0126363	1	1	2	1	1	0.686273	0.00861267	54.7085	1	1	-0.0886709	1.38499
k__Bacteria;p__Firmicutes;c__Bacilli;o__Turicibacterales;f__Turicibacteraceae;g__Turicibacter	0.666995	0.893522	-0.0584992	333	196	529	66	52	0.116761	0.00263566	0.850666	0.0270037	0.612309	1.16499	11.5033
k__Bacteria;p__Bacteroidetes;c__Cytophagia;o__Cytophagales;f__Cytophagaceae;g__	0.665703	0.893522	-0.0192763	3	1	4	1	1	0.686273	0.00861267	54.7085	1	1	-0.137012	2.31405
k__Archaea;p__Euryarchaeota;c__Thermoplasmata;o__E2;f__[Methanomassiliicoccaceae];g__vadinCA11	0.664082	0.893522	0.0120118	1	1	2	1	1	0.686273	0.00861267	54.7085	1	1	-0.101188	1.53665
k__Bacteria;p__Proteobacteria;c__Alphaproteobacteria;o__Sphingomonadales;f__Sphingomonadaceae;g__Kaistobacter	0.681052	0.909493	-0.0152841	5	2	7	4	2	1.39379	0.191461	15.9613	1	1	-0.266002	4.25473
k__Bacteria;p__Proteobacteria;c__Gammaproteobacteria;o__Enterobacteriales;f__Enterobacteriaceae;g__Citrobacter	0.68603	0.913278	0.134928	276	3344	3620	16	12	0.896937	0.355257	2.31176	0.830513	1	0.0236643	11.1783
k__Bacteria;p__Proteobacteria;c__Gammaproteobacteria;o__Pasteurellales;f__Pasteurellaceae;g__Actinobacillus	0.716025	0.915725	-0.0712498	273	144	417	53	43	0.516132	0.197642	1.26794	0.155344	0.886194	1.35369	4.35016
k__Bacteria;p__Firmicutes;c__Clostridia;o__Clostridiales;f__Ruminococcaceae;Other	0.694184	0.915725	0.0594879	57	14	71	6	7	0.557948	0.144921	2.0757	0.377542	1	0.290055	-0.0592135
k__Bacteria;p__Proteobacteria;c__Gammaproteobacteria;o__Pseudomonadales;f__Pseudomonadaceae;Other	0.701626	0.915725	0.0367871	14	11	25	9	7	0.870694	0.266719	2.96154	0.792749	1	-0.0668125	3.95701
k__Bacteria;p__Actinobacteria;c__Actinobacteria;o__Actinomycetales;f__Pseudonocardiaceae;g__Saccharopolyspora	0.718359	0.915725	-0.0178171	9	4	13	6	3	1.40486	0.283864	9.08696	0.737218	1	-0.359694	5.9919
k__Bacteria;p__Actinobacteria;c__Actinobacteria;o__Actinomycetales;f__Promicromonosporaceae;g__Xylanimicrobium	0.701447	0.915725	-0.0239929	7	3	10	4	2	1.39379	0.191461	15.9613	1	1	-0.19741	3.87212
k__Bacteria;p__Tenericutes;c__Mollicutes;o__Mycoplasmatales;f__Mycoplasmataceae;g__Ureaplasma	0.709747	0.915725	0.0129667	2	2	4	2	1	1.38331	0.0703029	83.3212	1	1	-0.213376	3.1015
k__Bacteria;p__Firmicutes;c__Bacilli;o__Lactobacillales;f__Leuconostocaceae;g__Fructobacillus	0.711893	0.915725	-0.0129131	2	1	3	2	1	1.38331	0.0703029	83.3212	1	1	-0.0741979	1.51286
k__Bacteria;p__Firmicutes;c__Bacilli;o__Lactobacillales;f__Streptococcaceae;Other	0.698874	0.915725	0.0119198	1	1	2	1	1	0.686273	0.00861267	54.7085	1	1	0.0542012	-0.359588
k__Bacteria;p__Proteobacteria;c__Alphaproteobacteria;o__Sphingomonadales;f__Sphingomonadaceae;g__Novosphingobium	0.709639	0.915725	0.0094645	1	1	2	1	1	0.686273	0.00861267	54.7085	1	1	-0.132573	1.91691
k__Bacteria;p__Firmicutes;c__Bacilli;o__Bacillales;f__Paenibacillaceae;g__Brevibacillus	0.709753	0.915725	0.011523	1	1	2	1	1	0.686273	0.00861267	54.7085	1	1	0.0302682	-0.058233
k__Bacteria;p__Actinobacteria;c__Actinobacteria;o__Actinomycetales;Other;Other	0.71196	0.915725	0.0114303	1	1	2	1	1	0.686273	0.00861267	54.7085	1	1	0.0277931	-0.026946
k__Bacteria;p__Firmicutes;c__Clostridia;o__Clostridiales;f__Dehalobacteriaceae;g__Dehalobacterium	0.712427	0.915725	0.0114123	1	1	2	1	1	0.686273	0.00861267	54.7085	1	1	0.0263464	-0.00885484
k__Bacteria;p__Gemmatimonadetes;c__Gemm-3;o__;f__;g__	0.714	0.915725	0.00936593	1	1	2	1	1	0.686273	0.00861267	54.7085	1	1	-0.131129	1.9008
k__Bacteria;p__Tenericutes;c__Mollicutes;o__Anaeroplasmatales;f__Anaeroplasmataceae;g__Anaeroplasma	0.715128	0.915725	0.0112966	1	1	2	1	1	0.686273	0.00861267	54.7085	1	1	0.0194961	0.0768412
k__Bacteria;p__Proteobacteria;c__Alphaproteobacteria;o__Rhizobiales;f__Phyllobacteriaceae;g__Phyllobacterium	0.720112	0.915725	0.0110698	1	1	2	1	1	0.686273	0.00861267	54.7085	1	1	0.00674813	0.235845
k__Bacteria;p__Firmicutes;c__Clostridia;o__Clostridiales;f__Lachnospiraceae;g__Anaerostipes	0.722675	0.916249	-0.0133135	2	1	3	2	1	1.38331	0.0703029	83.3212	1	1	0.0608923	-0.129243
k__Bacteria;p__Actinobacteria;c__Actinobacteria;o__Actinomycetales;f__Microbacteriaceae;g__Curtobacterium	0.725854	0.917548	-0.0355448	20	9	29	7	5	0.960275	0.245651	4.0751	1	1	-0.286588	6.58438
k__Bacteria;p__Firmicutes;c__Bacilli;o__Bacillales;f__Bacillaceae;Other	0.728858	0.918619	-0.0373812	21	12	33	13	9	0.993108	0.356555	2.87749	1	1	0.175296	2.49137
k__Bacteria;p__Proteobacteria;c__Alphaproteobacteria;o__Rhizobiales;f__Brucellaceae;g__Ochrobactrum	0.735527	0.924291	-0.0123319	2	1	3	2	1	1.38331	0.0703029	83.3212	1	1	-0.0282114	0.959496
k__Bacteria;p__Firmicutes;c__Clostridia;o__Clostridiales;f__Peptostreptococcaceae;g__	0.739692	0.92679	0.102242	1987	807	2794	48	38	0.655489	0.283522	1.475	0.345995	1	0.128317	20.237
k__Bacteria;p__Proteobacteria;c__Alphaproteobacteria;o__Rickettsiales;f__mitochondria;g__	0.748945	0.932014	-0.0524749	114	19	133	18	13	0.939181	0.384952	2.33769	1	1	0.419779	1.55
k__Bacteria;p__Firmicutes;c__Bacilli;o__Lactobacillales;f__Streptococcaceae;g__	0.749053	0.932014	0.0329209	6	15	21	3	1	2.09717	0.163192	112.7	0.645033	1	-0.0638377	2.19332
k__Bacteria;p__Proteobacteria;c__Alphaproteobacteria;o__Rhodobacterales;f__Rhodobacteraceae;g__Rubellimicrobium	0.750424	0.932014	-0.0192829	6	3	9	4	2	1.39379	0.191461	15.9613	1	1	-0.161571	3.37119
k__Bacteria;p__Firmicutes;c__Bacilli;o__Lactobacillales;f__Lactobacillaceae;g__	0.767097	0.944735	0.0803592	2687	128	2815	36	24	1.06047	0.496183	2.27508	1	1	0.462384	11.9742
k__Bacteria;p__Proteobacteria;c__Alphaproteobacteria;o__Rhodobacterales;f__Rhodobacteraceae;Other	0.765938	0.944735	-0.00956696	2	1	3	2	1	1.38331	0.0703029	83.3212	1	1	-0.126571	2.11029
k__Bacteria;p__Proteobacteria;c__Gammaproteobacteria;o__Pseudomonadales;f__Moraxellaceae;g__Perlucidibaca	0.76732	0.944735	-0.00941216	2	1	3	2	1	1.38331	0.0703029	83.3212	1	1	-0.130679	2.15653
k__Bacteria;p__Firmicutes;c__Bacilli;o__Lactobacillales;f__Enterococcaceae;Other	0.774738	0.951119	-0.121525	4268	5578	9846	53	41	0.648486	0.262388	1.53889	0.323412	1	1.35468	16.9502
k__Bacteria;p__Actinobacteria;c__Actinobacteria;o__Bifidobacteriales;f__Bifidobacteriaceae;g__Bifidobacterium;s__Longum	0.787464	0.963964	0.252547	122152	78896.4	201049	48	26	1.71159	0.796431	3.70877	0.151873	0.886194	6.9982	-9.0612
k__Bacteria;p__Proteobacteria;c__Betaproteobacteria;o__Burkholderiales;f__Comamonadaceae;g__Delftia	0.794093	0.969294	-0.0254315	19	9	28	10	7	0.98095	0.310543	3.27357	1	1	-0.116125	5.01783
k__Bacteria;p__Firmicutes;c__Bacilli;o__Lactobacillales;f__Aerococcaceae;Other	0.817874	0.992633	0.00925857	3	2	5	3	2	1.03352	0.114135	12.7787	1	1	-0.153646	2.66115
k__Bacteria;p__Actinobacteria;c__Actinobacteria;o__Actinomycetales;f__Nocardioidaceae;Other	0.816816	0.992633	-0.00670446	2	1	3	2	1	1.38331	0.0703029	83.3212	1	1	-0.16132	2.48996
Unassigned;Other;Other;Other;Other;Other	0.822008	0.994816	0.049038	4361	1430	5791	75	53	0	0	7.73902	0.513298	1	2.40761	22.3081
k__Bacteria;p__Proteobacteria;c__Gammaproteobacteria;o__Vibrionales;f__Vibrionaceae;g__Vibrio	0.825534	0.996254	-0.0102167	4	2	6	2	1	1.38331	0.0703029	83.3212	1	1	-0.250792	3.88899
k__Bacteria;p__Firmicutes;c__Clostridia;o__Clostridiales;f__Christensenellaceae;g__	0.830282	0.999153	-0.0247475	48	23	71	18	15	0.774446	0.323945	1.86677	0.5446	1	-0.24723	9.79821
k__Bacteria;p__Actinobacteria;c__Actinobacteria;o__Actinomycetales;f__Micrococcaceae;g__Rothia	0.85907	1	0.0814969	12160	3674	15834	69	51	0.340717	0.0338696	1.80811	0.19847	0.979592	3.7126	15.5925
k__Bacteria;p__Proteobacteria;c__Gammaproteobacteria;o__Enterobacteriales;f__Enterobacteriaceae;Other	0.921569	1	0.0482426	7941	2948	10889	36	28	0.785452	0.366422	1.67523	0.592706	1	2.44198	-2.6763
k__Bacteria;p__Firmicutes;c__Clostridia;o__Clostridiales;Other;Other	0.933156	1	0.0256404	6519	385	6904	54	35	1.20568	0.530467	2.72153	0.701877	1	1.51437	5.39217
k__Bacteria;p__Cyanobacteria;c__Chloroplast;o__Streptophyta;f__;g__	0.972785	1	0.00649484	366	99	465	49	33	1.06012	0.480646	2.32142	1	1	0.706467	6.07783
k__Bacteria;p__Tenericutes;c__Mollicutes;o__RF39;f__;g__	0.974668	1	-0.00426489	91	57	148	41	29	0.942982	0.439545	2.01539	1	1	0.354297	8.09475
k__Bacteria;p__Bacteroidetes;c__Bacteroidia;o__Bacteroidales;f__[Paraprevotellaceae];g__CF231	0.962202	1	0.00581636	71	35	106	22	17	0.848153	0.371388	1.9541	0.700092	1	-0.363083	12.7844
k__Bacteria;p__Proteobacteria;c__Epsilonproteobacteria;o__Campylobacterales;f__Campylobacteraceae;g__Campylobacter	0.876761	1	0.0186048	67	38	105	30	23	0.833748	0.385774	1.80444	0.716805	1	-0.0439101	9.93214
k__Bacteria;p__Proteobacteria;c__Alphaproteobacteria;o__Caulobacterales;f__Caulobacteraceae;g__Mycoplana	0.906866	1	-0.00674175	29	10	39	6	6	0.664146	0.166487	2.64743	0.546746	1	-0.755186	11.9778
k__Bacteria;p__Bacteroidetes;c__Bacteroidia;o__Bacteroidales;f__[Odoribacteraceae];g__Butyricimonas	0.868171	1	-0.0107686	27	11	38	7	6	0.784839	0.210876	3.01807	0.769169	1	-0.694154	11.4986
k__Bacteria;p__Bacteroidetes;c__Bacteroidia;o__Bacteroidales;f__[Paraprevotellaceae];g__	0.903826	1	0.00926077	10	7	17	8	5	1.11217	0.29928	4.59546	1	1	-0.111893	3.82066
k__Bacteria;p__Acidobacteria;c__[Chloracidobacteria];o__RB41;f__;g__	0.889093	1	0.00979046	7	5	12	5	3	1.1561	0.213717	7.78343	1	1	-0.138928	3.38139
k__Bacteria;p__Actinobacteria;c__Actinobacteria;o__Actinomycetales;f__Mycobacteriaceae;g__Mycobacterium	0.834907	1	0.00895584	4	3	7	4	2	1.39379	0.191461	15.9613	1	1	-0.232501	3.76748
k__Bacteria;p__Proteobacteria;c__Betaproteobacteria;o__Burkholderiales;f__Comamonadaceae;g__Rhodoferax	0.853124	1	0.00816156	3	3	6	3	1	2.09717	0.163192	112.7	0.645033	1	-0.245879	3.73207
k__Bacteria;p__Proteobacteria;c__Epsilonproteobacteria;o__Campylobacterales;f__Campylobacteraceae;g__Sulfurospirillum	0.86693	1	0.00827534	3	2	5	1	1	0.686273	0.00861267	54.7085	1	1	-0.187725	2.8995
k__Bacteria;p__Actinobacteria;c__Actinobacteria;o__Actinomycetales;f__Promicromonosporaceae;g__Cellulosimicrobium	0.976947	1	-0.00136328	3	2	5	3	2	1.03352	0.114135	12.7787	1	1	0.110609	-0.450202
k__Bacteria;p__Proteobacteria;c__Alphaproteobacteria;Other;Other;Other	0.979376	1	-0.000854987	3	2	5	3	1	2.09717	0.163192	112.7	0.645033	1	-0.251674	3.72536
k__Bacteria;p__Proteobacteria;Other;Other;Other;Other	0.839245	1	0.00920602	2	2	4	2	1	1.38331	0.0703029	83.3212	1	1	-0.0220644	0.884764
k__Archaea;p__Euryarchaeota;c__Halobacteria;o__Halobacteriales;f__Halobacteriaceae;g__Haloquadratum	1	1	0	0	0	0	0	0	0	0	Inf	1	1	0	0
k__Archaea;p__Euryarchaeota;c__Halobacteria;o__Halobacteriales;f__Halobacteriaceae;g__Halorubrum	1	1	0	0	0	0	0	0	0	0	Inf	1	1	0	0
k__Bacteria;p__Acidobacteria;c__Solibacteres;o__Solibacterales;f__;g__	1	1	0	0	0	0	0	0	0	0	Inf	1	1	0	0
k__Bacteria;p__Actinobacteria;c__Actinobacteria;o__Actinomycetales;f__Brevibacteriaceae;g__Brevibacterium	1	1	0	0	0	0	0	0	0	0	Inf	1	1	0	0
k__Bacteria;p__Actinobacteria;c__Actinobacteria;o__Actinomycetales;f__Intrasporangiaceae;g__	1	1	0	0	0	0	0	0	0	0	Inf	1	1	0	0
k__Bacteria;p__Actinobacteria;c__Actinobacteria;o__Actinomycetales;f__Microbacteriaceae;g__Agromyces	1	1	0	0	0	0	0	0	0	0	Inf	1	1	0	0
k__Bacteria;p__Actinobacteria;c__Actinobacteria;o__Actinomycetales;f__Microbacteriaceae;g__Leucobacter	1	1	0	0	0	0	0	0	0	0	Inf	1	1	0	0
k__Bacteria;p__Actinobacteria;c__Actinobacteria;o__Actinomycetales;f__Sporichthyaceae;g__	1	1	0	0	0	0	0	0	0	0	Inf	1	1	0	0
k__Bacteria;p__Actinobacteria;c__Actinobacteria;o__Bifidobacteriales;f__Bifidobacteriaceae;g__	1	1	0	0	0	0	0	0	0	0	Inf	1	1	0	0
k__Bacteria;p__Actinobacteria;c__Actinobacteria;o__Bifidobacteriales;f__Bifidobacteriaceae;g__Bifidobacterium;s__Animalis	1	1	0	0	0	0	0	0	0	0	Inf	1	1	0	0
k__Bacteria;p__Actinobacteria;c__Thermoleophilia;o__Solirubrobacterales;f__Solirubrobacteraceae;g__	1	1	0	0	0	0	0	0	0	0	Inf	1	1	0	0
k__Bacteria;p__Bacteroidetes;c__Bacteroidia;o__Bacteroidales;f__[Paraprevotellaceae];g__Paraprevotella	1	1	0	0	0	0	0	0	0	0	Inf	1	1	0	0
k__Bacteria;p__Bacteroidetes;c__Cytophagia;o__Cytophagales;f__Cyclobacteriaceae;g__	1	1	0	0	0	0	0	0	0	0	Inf	1	1	0	0
k__Bacteria;p__Bacteroidetes;c__Flavobacteriia;o__Flavobacteriales;f__Cryomorphaceae;g__Fluviicola	1	1	0	0	0	0	0	0	0	0	Inf	1	1	0	0
k__Bacteria;p__Bacteroidetes;c__Flavobacteriia;o__Flavobacteriales;f__Flavobacteriaceae;g__Gillisia	1	1	0	0	0	0	0	0	0	0	Inf	1	1	0	0
k__Bacteria;p__Bacteroidetes;c__Flavobacteriia;o__Flavobacteriales;f__Flavobacteriaceae;g__Myroides	1	1	0	0	0	0	0	0	0	0	Inf	1	1	0	0
k__Bacteria;p__Elusimicrobia;c__Elusimicrobia;o__Elusimicrobiales;f__Elusimicrobiaceae;g__	1	1	0	0	0	0	0	0	0	0	Inf	1	1	0	0
k__Bacteria;p__Firmicutes;c__Bacilli;o__Bacillales;f__Bacillaceae;g__Marinibacillus	1	1	0	0	0	0	0	0	0	0	Inf	1	1	0	0
k__Bacteria;p__Firmicutes;c__Bacilli;o__Bacillales;f__Bacillaceae;g__Pontibacillus	1	1	0	0	0	0	0	0	0	0	Inf	1	1	0	0
k__Bacteria;p__Firmicutes;c__Bacilli;o__Bacillales;f__Paenibacillaceae;g__	1	1	0	0	0	0	0	0	0	0	Inf	1	1	0	0
k__Bacteria;p__Firmicutes;c__Bacilli;o__Bacillales;f__Paenibacillaceae;g__Cohnella	1	1	0	0	0	0	0	0	0	0	Inf	1	1	0	0
k__Bacteria;p__Firmicutes;c__Bacilli;o__Bacillales;f__Planococcaceae;g__Planomicrobium	1	1	0	0	0	0	0	0	0	0	Inf	1	1	0	0
k__Bacteria;p__Firmicutes;c__Bacilli;o__Bacillales;f__Planococcaceae;g__Sporosarcina	1	1	0	0	0	0	0	0	0	0	Inf	1	1	0	0
k__Bacteria;p__Firmicutes;c__Bacilli;o__Lactobacillales;f__Aerococcaceae;g__	1	1	0	0	0	0	0	0	0	0	Inf	1	1	0	0
k__Bacteria;p__Firmicutes;c__Clostridia;o__Clostridiales;f__Caldicoprobacteraceae;g__Caldicoprobacter	1	1	0	0	0	0	0	0	0	0	Inf	1	1	0	0
k__Bacteria;p__Firmicutes;c__Clostridia;o__Clostridiales;f__Dehalobacteriaceae;g__	1	1	0	0	0	0	0	0	0	0	Inf	1	1	0	0
k__Bacteria;p__Firmicutes;c__Clostridia;o__Clostridiales;f__EtOH8;g__	1	1	0	0	0	0	0	0	0	0	Inf	1	1	0	0
k__Bacteria;p__Firmicutes;c__Clostridia;o__Clostridiales;f__Eubacteriaceae;g__Anaerofustis	1	1	0	0	0	0	0	0	0	0	Inf	1	1	0	0
k__Bacteria;p__Firmicutes;c__Clostridia;o__Clostridiales;f__Gracilibacteraceae;g__	1	1	0	0	0	0	0	0	0	0	Inf	1	1	0	0
k__Bacteria;p__Firmicutes;c__Clostridia;o__Clostridiales;f__Lachnospiraceae;g__Butyrivibrio	1	1	0	0	0	0	0	0	0	0	Inf	1	1	0	0
k__Bacteria;p__Firmicutes;c__Clostridia;o__Clostridiales;f__Peptococcaceae;g__	1	1	0	0	0	0	0	0	0	0	Inf	1	1	0	0
k__Bacteria;p__Firmicutes;c__Clostridia;o__Clostridiales;f__Veillonellaceae;g__Thermosinus	1	1	0	0	0	0	0	0	0	0	Inf	1	1	0	0
k__Bacteria;p__Firmicutes;c__Clostridia;o__Clostridiales;f__[Mogibacteriaceae];g__Anaerovorax	1	1	0	0	0	0	0	0	0	0	Inf	1	1	0	0
k__Bacteria;p__Firmicutes;c__Clostridia;o__Clostridiales;f__[Tissierellaceae];g__Tissierella_Soehngenia	1	1	0	0	0	0	0	0	0	0	Inf	1	1	0	0
k__Bacteria;p__Firmicutes;c__Clostridia;o__SHA-98;f__;g__	1	1	0	0	0	0	0	0	0	0	Inf	1	1	0	0
k__Bacteria;p__Firmicutes;c__Clostridia;o__Thermoanaerobacterales;f__Caldicellulosiruptoraceae;g__Caldicellulosiruptor	1	1	0	0	0	0	0	0	0	0	Inf	1	1	0	0
k__Bacteria;p__Firmicutes;c__Clostridia;o__Thermoanaerobacterales;f__Carboxydocellaceae;g__Carboxydocella	1	1	0	0	0	0	0	0	0	0	Inf	1	1	0	0
k__Bacteria;p__Firmicutes;c__Erysipelotrichi;o__Erysipelotrichales;f__Erysipelotrichaceae;g__PSB-M-3	1	1	0	0	0	0	0	0	0	0	Inf	1	1	0	0
k__Bacteria;p__Firmicutes;c__Erysipelotrichi;o__Erysipelotrichales;f__Erysipelotrichaceae;g__cc_115	1	1	0	0	0	0	0	0	0	0	Inf	1	1	0	0
k__Bacteria;p__GN02;c__BD1-5;o__;f__;g__	1	1	0	0	0	0	0	0	0	0	Inf	1	1	0	0
k__Bacteria;p__Proteobacteria;c__Alphaproteobacteria;o__BD7-3;f__;g__	1	1	0	0	0	0	0	0	0	0	Inf	1	1	0	0
k__Bacteria;p__Proteobacteria;c__Alphaproteobacteria;o__Rhizobiales;f__Methylocystaceae;g__	1	1	0	0	0	0	0	0	0	0	Inf	1	1	0	0
k__Bacteria;p__Proteobacteria;c__Alphaproteobacteria;o__Rhodospirillales;f__Rhodospirillaceae;g__Novispirillum	1	1	0	0	0	0	0	0	0	0	Inf	1	1	0	0
k__Bacteria;p__Proteobacteria;c__Alphaproteobacteria;o__Rhodospirillales;f__Rhodospirillaceae;g__Skermanella	1	1	0	0	0	0	0	0	0	0	Inf	1	1	0	0
k__Bacteria;p__Proteobacteria;c__Betaproteobacteria;o__Burkholderiales;f__Alcaligenaceae;g__Achromobacter	1	1	0	0	0	0	0	0	0	0	Inf	1	1	0	0
k__Bacteria;p__Proteobacteria;c__Betaproteobacteria;o__Burkholderiales;f__Comamonadaceae;g__Hydrogenophaga	1	1	0	0	0	0	0	0	0	0	Inf	1	1	0	0
k__Bacteria;p__Proteobacteria;c__Betaproteobacteria;o__Procabacteriales;f__Procabacteriaceae;g__	1	1	0	0	0	0	0	0	0	0	Inf	1	1	0	0
k__Bacteria;p__Proteobacteria;c__Betaproteobacteria;o__Rhodocyclales;f__Rhodocyclaceae;g__Hydrogenophilus	1	1	0	0	0	0	0	0	0	0	Inf	1	1	0	0
k__Bacteria;p__Proteobacteria;c__Betaproteobacteria;o__Rhodocyclales;f__Rhodocyclaceae;g__Methyloversatilis	1	1	0	0	0	0	0	0	0	0	Inf	1	1	0	0
k__Bacteria;p__Proteobacteria;c__Betaproteobacteria;o__Rhodocyclales;f__Rhodocyclaceae;g__Thauera	1	1	0	0	0	0	0	0	0	0	Inf	1	1	0	0
k__Bacteria;p__Synergistetes;c__Synergistia;o__Synergistales;f__Synergistaceae;g__	1	1	0	0	0	0	0	0	0	0	Inf	1	1	0	0
k__Bacteria;p__Tenericutes;c__Mollicutes;o__Anaeroplasmatales;f__Anaeroplasmataceae;g__	1	1	0	0	0	0	0	0	0	0	Inf	1	1	0	0
k__Bacteria;p__Tenericutes;c__RF3;o__ML615J-28;f__;g__	1	1	0	0	0	0	0	0	0	0	Inf	1	1	0	0
k__Bacteria;p__Thermotogae;c__Thermotogae;o__Thermotogales;f__Thermotogaceae;g__Fervidobacterium	1	1	0	0	0	0	0	0	0	0	Inf	1	1	0	0
k__Bacteria;p__WPS-2;c__;o__;f__;g__	1	1	0	0	0	0	0	0	0	0	Inf	1	1	0	0

## Sheet: Day 30 vs. Day 90
Taxa	pvalues	adjPvalues	MGS_category90	counts in group 0	counts in group 1	Total Counts	+samples in group 0	+samples in group 1	oddsRatio	lower	upper	fisherP	fisherAdjP	(Intercept)	scalingFactor
k__Bacteria;p__Firmicutes;c__Bacilli;o__Bacillales;f__Staphylococcaceae;g__Staphylococcus	1.03926e-10	4.42723e-08	-2.78182	19570	484	20054	67	49	1.36383	0.241513	7.70584	0.72295	1	5.58743	-0.402559
k__Bacteria;p__Firmicutes;c__Bacilli;o__Bacillales;f__Planococcaceae;g__	9.44504e-06	0.00201179	-1.78464	21830	1673	23503	70	53	0	0	52.2035	1	1	5.14185	9.12939
k__Bacteria;p__Actinobacteria;c__Actinobacteria;o__Actinomycetales;f__Corynebacteriaceae;g__Corynebacterium	8.71004e-05	0.0109676	-1.03297	881	131	1012	61	38	2.39028	0.899016	6.61423	0.0698869	1	1.97966	7.92536
k__Bacteria;p__Firmicutes;c__Bacilli;o__Bacillales;Other;Other	0.000109175	0.0109676	-0.976894	291	38	329	42	18	2.79159	1.26469	6.32761	0.00662692	0.470511	1.63749	0.960565
k__Bacteria;p__Proteobacteria;c__Alphaproteobacteria;o__Rhizobiales;f__Rhizobiaceae;g__Agrobacterium	0.000128728	0.0109676	-0.289039	259	0	259	10	0	Inf	1.82708	Inf	0.00487739	0.415554	-0.643745	11.4678
k__Bacteria;p__Actinobacteria;c__Actinobacteria;o__Actinomycetales;f__Actinomycetaceae;g__Actinomyces	0.000166414	0.0118154	1.68348	735	4470	5205	39	37	0.529755	0.230743	1.18515	0.0984005	1	1.32707	5.04028
k__Bacteria;p__Firmicutes;c__Clostridia;o__Clostridiales;f__Lachnospiraceae;g__Lachnospira	0.000430718	0.0262122	0.474414	16	41	57	11	21	0.282449	0.108259	0.701551	0.00345116	0.396066	0.199881	1.48279
k__Bacteria;p__Actinobacteria;c__Coriobacteriia;o__Coriobacteriales;f__Coriobacteriaceae;g__Atopobium	0.00234672	0.124963	0.773136	113	196	309	20	32	0.260436	0.11274	0.584195	0.000447241	0.190525	0.632528	3.28398
k__Bacteria;p__Bacteroidetes;c__Bacteroidia;o__Bacteroidales;f__Porphyromonadaceae;g__Porphyromonas	0.00463079	0.219191	-0.252821	14	0	14	7	0	Inf	1.12739	Inf	0.0197148	0.904702	0.148078	1.28773
k__Bacteria;p__Proteobacteria;c__Gammaproteobacteria;o__Oceanospirillales;f__Halomonadaceae;g__Halomonas	0.00526594	0.224329	-0.445589	2682	55	2737	50	28	2.11254	0.948167	4.77257	0.0601481	1	0.176719	15.2362
k__Bacteria;p__Proteobacteria;c__Gammaproteobacteria;Other;Other;Other	0.0078833	0.305299	-0.348096	29	0	29	6	0	Inf	0.909672	Inf	0.0372136	1	0.291373	0.697361
k__Bacteria;p__Firmicutes;c__Clostridia;o__Clostridiales;f__Lachnospiraceae;g__Blautia	0.0101907	0.32916	1.02485	2837	9895	12732	64	52	0.177753	0.00383366	1.45524	0.136255	1	1.95549	4.29683
k__Bacteria;p__Firmicutes;c__Clostridia;o__Clostridiales;f__Lachnospiraceae;g__	0.0158215	0.32916	0.864266	2413	9510	11923	65	51	0.427532	0.0405789	2.52111	0.464507	1	2.33464	9.95324
k__Bacteria;p__Firmicutes;c__Bacilli;o__Lactobacillales;f__Enterococcaceae;Other	0.0123346	0.32916	0.967228	740	5578	6318	40	41	0.380633	0.154982	0.890333	0.0216394	0.904702	1.22228	5.32643
k__Bacteria;p__Firmicutes;c__Clostridia;o__Clostridiales;f__;g__	0.021182	0.32916	0.515599	482	706	1188	63	51	0.311416	0.0309141	1.65624	0.1864	1	1.88152	6.30764
k__Bacteria;p__Proteobacteria;c__Gammaproteobacteria;o__Alteromonadales;f__Shewanellaceae;g__Shewanella	0.0170063	0.32916	-0.203391	72	7	79	14	4	2.98445	0.862026	13.2728	0.0725074	1	-0.363863	8.89696
k__Bacteria;p__Actinobacteria;c__Actinobacteria;Other;Other;Other	0.0251891	0.32916	0.289673	0	31	31	0	2	0	0	3.95453	0.180698	1	0.027544	-0.314789
k__Bacteria;p__Firmicutes;c__Bacilli;o__Bacillales;f__Bacillaceae;g__Geobacillus	0.0208372	0.32916	-0.197535	19	3	22	11	3	3.03118	0.744754	17.8424	0.149546	1	0.0166088	3.55139
k__Bacteria;p__Proteobacteria;c__Alphaproteobacteria;o__Sphingomonadales;f__Sphingomonadaceae;g__Sphingomonas	0.0104241	0.32916	-0.22508	15	2	17	10	1	8.4171	1.13034	376.258	0.0233609	0.904702	0.0929173	2.33786
k__Bacteria;p__Proteobacteria;c__Betaproteobacteria;o__Burkholderiales;f__Oxalobacteraceae;g__Janthinobacterium	0.0124433	0.32916	-0.239241	15	1	16	7	1	5.6258	0.687172	260.847	0.136255	1	0.264638	0.143328
k__Bacteria;p__Bacteroidetes;c__Bacteroidia;o__Bacteroidales;f__[Paraprevotellaceae];g__YRC22	0.0138964	0.32916	0.194905	5	10	15	4	9	0.29483	0.0624443	1.13607	0.0721201	1	0.0377213	0.942495
k__Bacteria;p__Firmicutes;c__Clostridia;o__Clostridiales;f__Veillonellaceae;g__Acidaminococcus	0.0173133	0.32916	-0.181491	12	1	13	7	1	5.6258	0.687172	260.847	0.136255	1	-0.0148943	2.79401
k__Bacteria;p__Firmicutes;c__Bacilli;o__Gemellales;f__Gemellaceae;g__Gemella	0.0233363	0.32916	-0.165423	10	2	12	9	2	3.66791	0.713421	36.3744	0.114001	1	0.216514	0.262749
k__Bacteria;p__Actinobacteria;c__Actinobacteria;o__Actinomycetales;f__Propionibacteriaceae;g__Propionibacterium	0.0235254	0.32916	-0.166332	9	1	10	6	1	4.75165	0.549864	224.718	0.236941	1	0.229431	-0.321821
k__Bacteria;p__Proteobacteria;c__Alphaproteobacteria;o__Rhodospirillales;f__Rhodospirillaceae;g__	0.0270437	0.32916	-0.156028	8	0	8	4	0	Inf	0.499194	Inf	0.134786	1	0.137038	0.233469
k__Bacteria;p__Actinobacteria;c__Actinobacteria;o__Actinomycetales;f__Nocardioidaceae;g__	0.018257	0.32916	-0.138849	7	0	7	5	0	Inf	0.699952	Inf	0.0705734	1	0.00155595	1.68791
k__Bacteria;p__Firmicutes;c__Clostridia;o__Clostridiales;f__Veillonellaceae;g__Selenomonas	0.026377	0.32916	0.143845	1	6	7	1	3	0.240756	0.00447847	3.09768	0.312081	1	-0.00591957	0.385658
k__Bacteria;p__Firmicutes;c__Clostridia;o__Clostridiales;f__[Tissierellaceae];g__ph2	0.0269456	0.32916	-0.112331	5	0	5	4	0	Inf	0.499194	Inf	0.134786	1	0.0248865	1.07506
k__Bacteria;p__Proteobacteria;c__Betaproteobacteria;o__Rhodocyclales;f__Rhodocyclaceae;g__K82	0.0160435	0.32916	-0.107596	4	0	4	4	0	Inf	0.499194	Inf	0.134786	1	0.121288	-0.168336
k__Bacteria;p__Proteobacteria;c__Deltaproteobacteria;o__GMD14H09;f__;g__	0.0170456	0.32916	-0.106693	4	0	4	4	0	Inf	0.499194	Inf	0.134786	1	0.107036	-0.00422654
k__Bacteria;p__Proteobacteria;c__Alphaproteobacteria;o__Rhizobiales;f__Methylobacteriaceae;g__	0.0242243	0.32916	-0.0964804	4	0	4	4	0	Inf	0.499194	Inf	0.134786	1	0.0164335	0.984108
k__Bacteria;p__Actinobacteria;c__Actinobacteria;o__Actinomycetales;f__Promicromonosporaceae;g__Xylanimicrobium	0.0267817	0.32916	0.0945217	0	3	3	0	2	0	0	3.95453	0.180698	1	-0.00757077	0.0865233
k__Bacteria;p__Proteobacteria;c__Alphaproteobacteria;o__Rhizobiales;f__Phyllobacteriaceae;g__	0.0207255	0.32916	0.0740574	0	2	2	0	2	0	0	3.95453	0.180698	1	-0.0246697	0.28194
k__Bacteria;p__Verrucomicrobia;c__Opitutae;o__[Cerasicoccales];f__[Cerasicoccaceae];g__	0.0240337	0.32916	0.0726309	0	2	2	0	2	0	0	3.95453	0.180698	1	0.00135191	-0.0154505
k__Archaea;p__Euryarchaeota;c__Methanobacteria;o__Methanobacteriales;f__Methanobacteriaceae;g__Methanosphaera	0.0243188	0.32916	0.0724748	0	2	2	0	2	0	0	3.95453	0.180698	1	0.00347202	-0.0396804
k__Bacteria;p__Firmicutes;c__Bacilli;o__Lactobacillales;f__Carnobacteriaceae;g__Granulicatella	0.0278662	0.32975	0.430594	29	73	102	10	11	0.628367	0.217328	1.79419	0.344042	1	0.203079	1.92447
k__Bacteria;p__Actinobacteria;c__Actinobacteria;o__Actinomycetales;f__Actinomycetaceae;g__Mobiluncus	0.0309908	0.356813	-0.159529	10	1	11	6	1	4.75165	0.549864	224.718	0.236941	1	0.0330495	1.95725
k__Bacteria;p__Actinobacteria;c__Actinobacteria;o__Bifidobacteriales;f__Bifidobacteriaceae;g__Bifidobacterium;s__Infantis	0.0329544	0.369437	1.26218	335.084	18143.8	18478.9	8	8	0.716269	0.216212	2.37039	0.593696	1	0.534951	4.01816
k__Bacteria;p__Proteobacteria;c__Alphaproteobacteria;o__Rhodobacterales;f__Rhodobacteraceae;g__Rhodobacter	0.0343801	0.375536	-0.11057	6	0	6	4	0	Inf	0.499194	Inf	0.134786	1	-0.0646133	2.15372
k__Bacteria;p__Actinobacteria;c__Actinobacteria;o__Bifidobacteriales;f__Bifidobacteriaceae;g__Scardovia	0.0366029	0.389821	-0.721757	285	259	544	15	5	2.55314	0.805815	9.65623	0.0900662	1	1.35817	-0.640368
k__Bacteria;p__Proteobacteria;c__Gammaproteobacteria;o__Enterobacteriales;f__Enterobacteriaceae;g__Klebsiella	0.0378335	0.393099	-0.740817	969	37	1006	18	8	1.9007	0.704951	5.55459	0.18736	1	1.4357	-1.72231
k__Bacteria;p__Firmicutes;c__Clostridia;o__Clostridiales;f__Lachnospiraceae;g__Dorea	0.0390894	0.396478	0.530223	141	356	497	31	28	0.694051	0.318337	1.50243	0.365051	1	0.362636	8.27178
k__Bacteria;p__Firmicutes;c__Clostridia;o__Clostridiales;f__Ruminococcaceae;g__	0.044	0.406095	0.3555	805	647	1452	68	53	0	0	3.22566	0.259835	1	2.51987	6.5022
k__Bacteria;p__Firmicutes;c__Clostridia;o__Clostridiales;f__[Tissierellaceae];g__Finegoldia	0.0448001	0.406095	-0.599041	451	204	655	38	18	2.22429	1.01083	5.00972	0.0444021	1	1.66542	-1.86101
k__Bacteria;p__Proteobacteria;Other;Other;Other;Other	0.0457572	0.406095	-0.273932	41	2	43	7	1	5.6258	0.687172	260.847	0.136255	1	0.352189	-0.241771
k__Bacteria;p__Firmicutes;c__Bacilli;o__Gemellales;f__;g__	0.0452103	0.406095	-0.145995	8	0	8	3	0	Inf	0.310014	Inf	0.259835	1	0.179725	-0.41469
k__Bacteria;p__Proteobacteria;c__Betaproteobacteria;o__Burkholderiales;f__Comamonadaceae;g__Limnohabitans	0.0434099	0.406095	-0.0971356	4	0	4	3	0	Inf	0.310014	Inf	0.259835	1	0.100473	-0.0410322
k__Bacteria;p__Lentisphaerae;c__[Lentisphaeria];o__Victivallales;f__Victivallaceae;g__	0.0435476	0.406095	-0.0785703	3	0	3	3	0	Inf	0.310014	Inf	0.259835	1	0.0512961	0.335313
k__Bacteria;p__Proteobacteria;c__Betaproteobacteria;o__Burkholderiales;f__Comamonadaceae;g__Comamonas	0.0484237	0.41416	-0.194606	180	11	191	18	7	2.21798	0.795613	6.86688	0.115924	1	-0.400967	10.7707
k__Bacteria;p__Bacteroidetes;c__Bacteroidia;o__Bacteroidales;f__p-2534-18B5;g__	0.0486103	0.41416	-0.0944189	4	0	4	3	0	Inf	0.310014	Inf	0.259835	1	0.065732	0.352681
k__Bacteria;p__Firmicutes;c__Clostridia;o__Clostridiales;f__Clostridiaceae;Other	0.0536723	0.448322	-0.695595	1950	91	2041	34	26	0.954594	0.440792	2.06706	1	1	1.41608	5.28281
k__Bacteria;p__Firmicutes;c__Erysipelotrichi;o__Erysipelotrichales;f__Erysipelotrichaceae;g__Allobaculum	0.0552019	0.452231	0.390295	26	64	90	7	8	0.617714	0.176737	2.10622	0.413977	1	0.305313	0.821212
k__Bacteria;p__Actinobacteria;c__Actinobacteria;o__Actinomycetales;f__Microbacteriaceae;Other	0.0579818	0.466043	-0.237726	31	6	37	9	2	3.66791	0.713421	36.3744	0.114001	1	-0.0481416	4.94541
k__Bacteria;p__Firmicutes;c__Bacilli;o__Lactobacillales;f__Streptococcaceae;g__Streptococcus	0.0714997	0.46963	-0.706579	148355	59029	207384	70	53	0	0	52.2035	1	1	9.58898	3.5631
k__Bacteria;p__Firmicutes;c__Bacilli;o__Lactobacillales;f__Enterococcaceae;g__Enterococcus	0.0755157	0.46963	0.912704	40722	32559	73281	68	53	0	0	3.22566	0.259835	1	5.60406	5.45362
k__Bacteria;p__Bacteroidetes;c__Bacteroidia;o__Bacteroidales;f__Bacteroidaceae;g__Bacteroides	0.0721823	0.46963	1.05637	32205	35312	67517	69	53	0	0	7.13137	0.506557	1	3.50797	9.22466
k__Bacteria;p__Actinobacteria;c__Actinobacteria;o__Bifidobacteriales;f__Bifidobacteriaceae;g__Bifidobacterium;s__BifidumPseudocatenulatum	0.0615129	0.46963	-1.56356	21155.5	9427.91	30583.4	16	6	2.26443	0.763948	7.65579	0.153447	1	3.95091	-4.87498
[truncated: 369 more rows]
